# Supplementary material for: Characterisation of mobile genetic elements in Mycoplasma hominis with the description of ICEHo-II, a variant mycoplasma integrative and conjugative element
Source: Mob DNA. 2020 Nov 7;11:30. doi: 10.1186/s13100-020-00225-9 (PMC7648426; doi:10.1186/s13100-020-00225-9)
Supplement: Supplementary file 4 — Additional file 4. ICEHo locations in draft genomes. Positions and gene presence patterns of ICEHo-I and -II in draft de novo assemblies of 12 M. hominis strains sequenced only with Nanopore. ICEHo positions in the draft assemblies were determined by aligning the sequences of ICEHo-I of strain FBG and of ICEHo-II of strain SP3615 to the draft assemblies. The additional columns show the homology (nucleotide identity %) between the genes present in the draft assembly ICEHo elements and the genes present in ICEHo-I of FBG and the genes present in ICEHo-II of SP3615 (gene order and names correspond to Fig. 3). [file 13100_2020_225_MOESM4_ESM.xlsx]

## Sheet: Table 1
A.
Strain	Genome	ICEHo-I a	CDS1	CDS3	CDS5	dcm	MhoM	CDS11	MhoH1	MhoH2	MhoG	MhoH3	CDS6	MhoC	CDS14	CDS15	CDS16	CDS17	CDS18	CDS12	CDS19	CDS21	CDS22
	/ bp	/ bp x – bp y
942J	755458	331223 - 360328	95	99	97	98	97	96	76	97	98	96	99	99	97	100	99	97	98	97	97	88	96
10936VA	745944	323559 - 352219	95	98	98	98	96	97	98	98	97	97	98	97	98	98	97	98	98	97	94	86	95
12256U	751816	474505 - 501330	96	97	97	98	94	96	66	-	96	88	93	99	89	98	97	97	97	98	95	77	97
14352VA	733785	265463 - 292269	96	97	95	95	93	95	74	68	72	-	92	98	94	98	96	97	95	96	56	55	95
18847	706004	389991 - 363009	96	98	97	96	94	96	67	59	96	78	98	98	90	98	93	98	96	97	95	-	96
19791	779381	422416 - 393514	97	98	96	97	94	96	72	90	72	63	97	99	97	99	97	97	96	97	96	64	97
21127VA	798018	477805 - 506213	96	98	96	97	94	97	55	91	58	68	99	98	91	98	93	97	97	98	95	-	96
21127VA	798018	613729 - 585352	96	98	96	97	94	97	60	90	59	68	98	98	91	98	93	97	97	99	95	-	96
21127VA	798018	738740 - 710338	96	98	96	97	94	97	60	91	59	68	98	98	91	98	93	97	97	99	95	-	96
B.
Strain	Genome	ICEHo-II b	CDS1	MhoM	MhoM	MhoN	MhoO	MhoP	MhoQ	MhoR	MhoS	MhoT	MhoU	CDS16	CDS17	CDS19	CDS22
	/ bp	/ bp x – bp y
727J	684306	561401 - 542061	96	97	98	95	97	97	97	97	96	100	96	97	50	68	97		overlapping ORFs
942J	755458	726010 - 708079	96	97	98	97	98	98	98	98	97	100	98	98	97	95	98
2740	740480	447897 - 430046	97	96	97	97	97	98	97	98	97	100	96	97	97	94	98		other position in ICEHo
2740	740480	651796 - 633969	97	95	97	97	97	98	97	98	98	100	96	96	97	95	98
7447VA	733562	397428 - 379570	97	97	98	96	98	96	98	98	95	100	96	98	98	95	97		reduced homology
10936VA	745944	224096 - 241811	97	96	96	95	98	95	97	97	95	98	95	95	96	94	97
12256U	751816	376870 - 359080	94	96	97	97	97	97	97	98	95	100	99	98	98	63	-		positions changed
12256U	751816	511136 - 528937	94	97	97	97	97	97	97	98	95	100	99	98	98	60	61
14352VA	733785	310405 - 292652	97	96	96	97	97	96	98	98	95	98	98	96	97	93	97
16753	767602	203113 - 220824	97	96	95	96	98	96	96	97	95	98	95	96	96	94	96
16753	767602	391004 - 408709	97	96	96	95	97	95	97	96	95	98	96	96	96	94	97
19791	779381	366007 - 383867	98	94	97	97	98	97	98	97	95	100	98	98	98	95	98
19791	779381	527401 - 545244	97	93	97	97	98	96	98	97	95	100	99	98	98	95	97
a ICEHo-I region of FBG (CDS1 to CDS22, bp 508629 – bp 535415); b ICEHo-II region of SP3615 (CDS1 to CDS22, bp 543628 – bp 561978); c 0 = no ICEHo detection
(-) no homologous gene detected
