# Supplementary material for: Characterisation of mobile genetic elements in Mycoplasma hominis with the description of ICEHo-II, a variant mycoplasma integrative and conjugative element
Source: Mob DNA. 2020 Nov 7;11:30. doi: 10.1186/s13100-020-00225-9 (PMC7648426; doi:10.1186/s13100-020-00225-9)
Supplement: Supplementary file 5 — Additional file 5. qPCR data of ICEHo and cICE. Ct and ∆Ct values for ICEHo-I, −II and cICE detection, as well as ICEHo-I and -II status based on the assembled genomes, and confirmatory detection of cICE by Sanger sequencing. [file 13100_2020_225_MOESM5_ESM.xlsx]

## Sheet: CT (ICEHo-I_-II)
			Ct-values of qPCR																										∆Ct (PCR X - hitA)								Presence of ICEHo- (qPCR-based)		Presence of ICEHo- (NGS based)			Ct-values of cICE-X qPCR			∆Ct (cICE- X qPCR - hitA)		cICE detection by Sanger sequencing
Isolat	hitA1.1	hitA1.2	hitAM1	CDS51	CDS52	CDS5M1	CDS141	CDS142	CDS14M1	CDS161	CDS162	CDS16M1	CDS171.1	CDS171.2	CDS17M1	CDS17I.1	CDS17I.2	CDS17.IM2	dcm1	dcm2	dcmM1	hitA2.1	hitA2.2	hitAM2	CDS17II.1	CDS17II.2	CDS17.IIM2		CDS5	CDS14	CDS16	CDS17	CDS17.I	dcm	CDS17.II		I	II	I	II	Strain	hitA	cICE-I	cICE-II	cICE-I	cICE-II	cICE-I	cICE-II
FBG	11.88	11.94	11.91	10.53	10.39	10.46	10.79	11.05	10.92	10.19	10.09	10.14	10.48	10.74	10.61	11.08	11.24	11.16	10.38	11.39	10.885	13.05	13.24	13.145	41.85	43.27	42.56		-1.45	-0.99	-1.77	-1.3	-1.985	-1.025	29.415		+	-	+	-	FBG	17	21	neg	4	neg	+
SP 3615	14.44	14.49	14.465	34.37	33.42	33.895	32.55	33.57	33.06	37.07	36.94	37.005	41.43	40	40.715	40.6	39.8	40.2	37.66	35.3	36.48	14.58	14.38	14.48	13.7	13.62	13.66		19.43	18.595	22.54	26.25	25.72	22.015	-0.82		-	+	-	+	SP 3615	15	N/A	26	neg	11		+
SP 10291	9.76	10.52	10.14	9.27	10.12	9.695	35.88	35.07	35.475	10.09	10.04	10.065	15.45	15.15	15.3	9.28	9.1	9.19	9.16	9.04	9.1	9.56	10.35	9.955	8.7	9.04	8.87		-0.445	25.335	-0.075	5.16	-0.765	-1.04	-1.085		+	+	+	+	SP 10291	11	33	25	22	14	+	+
8958	9.03		9.03	32.83		32.83	31.51	34.49	33	31.81		31.81	32.48		32.48	33.3	34.08	33.69	32.72	33.78	33.25	8.49	10.2	9.345	33.5	33.05	33.275		23.8	23.97	22.78	23.45	24.345	24.22	23.93		-	-	-	-	8958	10	N/A	N/A	neg	neg
2539	8.5	9.01	8.755	40	40	40	39.24	39.81	39.525	38.46	40.87	39.665	40	40	40	40	40	40	40	40	40	10.84	10.97	10.905	43.82	40	41.91		31.245	30.77	30.91	31.245	29.095	31.245	31.005		-	-	-	-	2539	11	N/A	N/A	neg	neg
SP 2565	12.19	12	12.095	42.33	40	41.165	31.81	31.72	31.765	36.93	36.25	36.59	40		40	34.65	35.52	35.085	37.03	40.13	38.58	10.11	11.12	10.615	28.72	41.21	34.965		29.07	19.67	24.495	27.905	24.47	26.485	24.35		-	-	-	-
SS 10	8.91	9.97	9.44	33.06	34.06	33.56	32.9	33.28	33.09	33.09	33.02	33.055	33.55		33.55	34.91	34.3	34.605	34	36.19	35.095	10.03	10.33	10.18	34.16	41.94	38.05		24.12	23.65	23.615	24.11	24.425	25.655	27.87		-	-	-	-
VO 31120	8.5	8.25	8.375	40		40	34.13	34.49	34.31	37.91	38.63	38.27	29.25	29.68	29.465	39.3	40	39.65	27.09	25.76	26.425	10.07	8.85	9.46	40	40	40		31.625	25.935	29.895	21.09	30.19	18.05	30.54		-	-	-	-	VO31120	15	N/A	N/A	neg	neg
PG 21	10.78	10.67	10.725	27.24	27.01	27.125	32.9	32.74	32.82	30.53	30.53	30.53	32.55	32.98	32.765	29.94		29.94	31.85	34.09	32.97	10.66		10.66	26.41		26.41		16.4	22.095	19.805	22.04	19.28	22.245	15.75		-	-	-	-	PG21	16	N/A	N/A	neg	neg
21127 VA	11.58	11.44	11.51	20.24	20.2	20.22	9.76	9.32	9.54	32.65	32.51	32.58	14.38	14.62	14.5	9.97	8.8	9.385	8.79	8.37	8.58	10.41	10.04	10.225	43.59	40	41.795		8.71	-1.97	21.07	2.99	-0.84	-2.93	31.57		+	-	+	-	21127	14	19	N/A	5	neg	+
18847	15.38	18.43	16.905	16.03	16.2	16.115	39.78	38.75	39.265	36.61	36.06	36.335	15.84	15.81	15.825	20.16	18.38	19.27	15.88	16.07	15.975	18.05	16.81	17.43	39.53	40.25	39.89		-0.79	22.36	19.43	-1.08	1.84	-0.93	22.46		+	-	+	-	18847	14	24	N/A	10	neg	+
727 J	11.33	11.43	11.38	40	40	40	38.84	37.06	37.95	37.37	39.57	38.47	40	40	40	40	40	40	40	40	40	14.2	14.16	14.18	14.34	14.08	14.21		28.62	26.57	27.09	28.62	25.82	28.62	0.03		-	+	-	+	727 J	8	N/A	24	neg	16		+
7447 VA	9.55	10.17	9.86	40	40	40	36.51	40.7	38.605	40	41.93	40.965	40	40	40	40	40	40	41.63	40	40.815	11.85	11.55	11.7	13.31	13.47	13.39		30.14	28.745	31.105	30.14	28.3	30.955	1.69		-	+	-	+	7447 VA	13	N/A	22	neg	9		+
2740	16.74	16.86	16.8	40	41.95	40.975	35.11	36.82	35.965	35.47	34.51	34.99	43.28	40	41.64	38.93	34.69	36.81	39.79	36.73	38.26	15.15	15.08	15.115	11.85	11.66	11.755		24.175	19.165	18.19	24.84	21.695	21.46	-3.36		-	+	-	+	2740	16	N/A	25	neg	9		+
16753	10.77	11.03	10.9	27.1	26.49	26.795	26.64	26.75	26.695	26.59	26.31	26.45	26.77	26.63	26.7	26.4	26.43	26.415	26.14	26.28	26.21	10.77	11.03	10.9	9.99	10.06	10.025		15.895	15.795	15.55	15.8	15.515	15.31	-0.875		-	+	-	+	16753	12	N/A	18	neg	6		+
942 J	16.69	16.55	16.62	19.21	19.26	19.235	16.07	16.3	16.185	17.61	17.52	17.565	26.12	25.76	25.94	12.24	12.75	12.495	16.7	16.7	16.7	12.05	12.06	12.055	12.39	12.63	12.51		2.615	-0.435	0.945	9.32	0.44	0.08	0.455		+	+	+	+	942 J	13	28	33	15	20	+	-
10936 VA	12.45	12.41	12.43	12.92	12.95	12.935	12.72	12.93	12.825	12.38	12.57	12.475	12.66	12.81	12.735	12.31	12.47	12.39	12.08	12.45	12.265	12.22	12.22	12.22	12.23	12.3	12.265		0.505	0.395	0.045	0.305	0.17	-0.165	0.045		+	+	+	+	10936 VA	13	24	28	11	15	+	+
19791	19.13	20.03	19.58	22.07	22.08	22.075	16.6	16.8	16.7	18.86	18.35	18.605	16.93	16.85	16.89	25.04	23.11	24.075	21.9	21.02	21.46	17.41	16.95	17.18	15.54	15.5	15.52		2.495	-2.88	-0.975	-2.69	6.895	1.88	-1.66		+	+	+	+	19791	17	24	25	7	8	+	+
12256 U	11.32	11.24	11.28	11.49	11.65	11.57	38.22	37.25	37.735	11.09	11.13	11.11	11.76	11.84	11.8	10.68	10.62	10.65	11.58	11.68	11.63	11.11	11.03	11.07	10.02	10.07	10.045		0.29	26.455	-0.17	0.52	-0.42	0.35	-1.025		+	+	+	+	12256 U	12	19	26	7	14	+	+
14352 VA	11.38	11.48	11.43	12.01	11.74	11.875	34.43	35.56	34.995	11.53	11.48	11.505	17.1	16.79	16.945	11.14	11.18	11.16	11.93	11.35	11.64	10.32	10.65	10.485	12.29	12.26	12.275		0.445	23.565	0.075	5.515	0.675	0.21	1.79		+	+	+	+	14352 VA	12	21	31	9	19	+	-
7388 VA	15	15.11	15.055	43.51	41.17	42.34	17.08	17.03	17.055	40	40	40	40	40	40	40	40	40	41.17	37.65	39.41	16.99	16.72	16.855	40	40	40		27.285	2	24.945	24.945	23.145	24.355	23.145		-	-	-	-	7388 VA	10	N/A	N/A	neg	neg
574	13.43	13.77	13.6	12.92	12.93	12.925	12.8	12.83	12.815	12.48	12.55	12.515	12.39	12.57	12.48	12.14	12.08	12.11	12.23	12.07	12.15	13.43	13.77	13.6	40.15	40	40.075		-0.675	-0.785	-1.085	-1.12	-1.49	-1.45	26.475		+	-			574	14	20	N/A	6	neg
819	8.72	8.69	8.705	8.6	8.45	8.525	8.63	8.65	8.64	8.37	8.19	8.28	8.81	8.8	8.805	7.13	7.26	7.195	7.82	7.61	7.715	8.72	8.69	8.705	43.68	40	41.84		-0.18	-0.065	-0.425	0.1	-1.51	-0.99	33.135		+	-			819	10	16	N/A	6	neg
1014	12.39	13.69	13.04	11.1	11.89	11.495	42.31	41.45	41.88	11.56	11.87	11.715	18.62	19.61	19.115	14.62	14.29	14.455	11.13	10.61	10.87	16.12	16.17	16.145	44.42	40	42.21		-1.545	28.84	-1.325	6.075	-1.69	-2.17	26.065		+	-			1014	17	22	N/A	5	neg
1071	14.27	14.52	14.395	14.1	14.2	14.15	38.48	38.16	38.32	13.97	14.1	14.035	19.47	19.76	19.615	13.88	14.06	13.97	13.25	13.48	13.365	15.02	15.16	15.09	40	40	40		-0.245	23.925	-0.36	5.22	-1.12	-1.03	24.91		+	-			1071	15	21	N/A	6	neg
2477	19.43	20.22	19.825	22.09	22.51	22.3	29.85	39.95	34.9	18.44	19.52	18.98	18.16	18.59	18.375	24.04	23.54	23.79	20.56	20.54	20.55	22.13	21.14	21.635	37.35		37.35		2.475	15.075	-0.845	-1.45	2.155	0.725	15.715		+	-			2477	23	33	N/A	10	neg
2503	9.31	10.15	9.73	13.54	14.2	13.87	24.44	24.64	24.54	8.72	8.58	8.65	9.03	8.36	8.695	24.03	23.61	23.82	8.28	8.36	8.32	21.44	21.14	21.29	40.81	40	40.405		4.14	14.81	-1.08	-1.035	2.53	-1.41	19.115		+	-			2503	13	24	N/A	11	neg	+
5486	10.33	10.23	10.28	11	11.1	11.05	11.4	11.95	11.675	10.81		10.81	11.03		11.03	14.79	15.41	15.1	10.43		10.43	14.88	14.76	14.82	40.05	42.2	41.125		0.77	1.395	0.53	0.75	0.28	0.15	26.305		+	-			5486	15	23	34	8	11
6234	16.01	16.26	16.135	17.18	17.43	17.305	27.42	27.4	27.41	16.08	15.87	15.975	23.46	22.57	23.015	15.32	15.31	15.315	16.07		16.07	14.89	15.18	15.035	40	40	40		1.17	11.275	-0.16	6.88	0.28	-0.065	24.965		+	-			6234	15	19	N/A	4	neg
6876	18.51	18.58	18.545	23.64	23.65	23.645	21.49	21.42	21.455	18.57	18.44	18.505	18.29	18.53	18.41	19.6	19.85	19.725	18.66	18.36	18.51	18.52	18.63	18.575	28.85	28.6	28.725		5.1	2.91	-0.04	-0.135	1.15	-0.035	10.15		+	-			6876	21	31	N/A	10	neg
9840	12.54	13.6	13.07	13.62	14.04	13.83	13.88	12.49	13.185	12.79	13.38	13.085	13.36	13.52	13.44	13.37	13.09	13.23	12.94	14.36	13.65	13.89	13.4	13.645	27.57	27.19	27.38		0.76	0.115	0.015	0.37	-0.415	0.58	13.735		+	-			9840	18	29	N/A	11	neg
11881	11.87	11.85	11.86	12.04	11.61	11.825	11.73	11.76	11.745	11.5	11.39	11.445	11.66	11.63	11.645	11	11.19	11.095	11.21	11.12	11.165	11.06	11.08	11.07	34.47	40	37.235		-0.035	-0.115	-0.415	-0.215	0.025	-0.695	26.165		+	-			11881	13	23	N/A	10	neg
12948	16.75	16.85	16.8	17.3	17.48	17.39	23.89	23.72	23.805	17.01	17.09	17.05	21.05	21.01	21.03	18	17.84	17.92	16.81	16.65	16.73	18.11	17.92	18.015	39.32	40.98	40.15		0.59	7.005	0.25	4.23	-0.095	-0.07	22.135		+	-			12948	20	29	N/A	9	neg
16098	10.78	10.96	10.87	11.55	11.89	11.72	11.77	11.69	11.73	11.14	11.22	11.18	11.18	11.19	11.185	10.94	11.07	11.005	11.09	10.78	10.935	10.5	10.7	10.6	40	41.35	40.675		0.85	0.86	0.31	0.315	0.405	0.065	30.075		+	-			16098	16	22	34	6	18
18891	9.19	10.85	10.02	9.55	9.37	9.46	7.96	8.02	7.99	8.82	9.3	9.06	9.73	10.03	9.88	7.15	6.56	6.855	8.84	8.79	8.815	8.56	8.51	8.535	40	40	40		-0.56	-2.03	-0.96	-0.14	-1.68	-1.205	31.465		+	-			18891	10	20	N/A	10	neg
20402	22.51	22.22	22.365	17.64	17.62	17.63	31	31.02	31.01	36.34	37.44	36.89	18.98	19.22	19.1	38.07	40	39.035	23.72	22.36	23.04	22.51	22.22	22.365	41.24	40.81	41.025		-4.735	8.645	14.525	-3.265	16.67	0.675	18.66		+	-			20402	19	N/A	N/A	neg	neg
22522	9.04	9.13	9.085	10.83		10.83	18.13	17.47	17.8	10.46		10.46	12.14	12.06	12.1	9.03	9.95	9.49	9.34	8.97	9.155	9.81	8.57	9.19	27.46	27.96	27.71		1.745	8.715	1.375	3.015	0.3	0.07	18.52		+	-			22522	15	27	N/A	12	neg
J 2914	15.65	15.83	15.74	16.12	16.2	16.16	38.82	39.61	39.215	14.41	14.46	14.435	21.19	20.83	21.01	15.8	15.72	15.76	14.52	14.22	14.37	17.23	17.14	17.185	36.07	40	38.035		0.42	23.475	-1.305	5.27	-1.425	-1.37	20.85		+	-			J 2914	19	26	N/A	7	neg
10525 U	14.05	14.32	14.185	14.35	14.45	14.4	24.4	24.62	24.51	14.09	14.03	14.06	18.74	18.89	18.815	15.03	15.31	15.17	13.94		13.94	14.75	14.99	14.87	40	43.82	41.91		0.215	10.325	-0.125	4.63	0.3	-0.245	27.04		+	-			10525 U	13	22	N/A	9	neg
11417 VA	18.64	18.46	18.55	17.28	17.46	17.37	18.11	17.65	17.88	19.07	20.04	19.555	18.51	17.17	17.84	19.99	20.5	20.245	18.41	18.16	18.285	18.01	17.77	17.89	44.59	40	42.295		-1.18	-0.67	1.005	-0.71	2.355	-0.265	24.405		+	-			11417 VA	12	31	N/A	19	neg
15287 VA	11.26	11.21	11.235	11.41	11.61	11.51	12.04	11.59	11.815	11.35	11.29	11.32	11.36	11.53	11.445	11.03	10.93	10.98	11.16	10.98	11.07	10.96	11.28	11.12	40	40	40		0.275	0.58	0.085	0.21	-0.14	-0.165	28.88		+	-			15287 VA	12	21	N/A	9	neg
1770 J	13.37	13.38	13.375	13.76	13.47	13.615	33.98	33.96	33.97	12.73	12.56	12.645	14.27	14.24	14.255	13.91	14.13	14.02	12.45	12.44	12.445	14.79	14.74	14.765	42.55	36.04	39.295		0.24	20.595	-0.73	0.88	-0.745	-0.93	24.53		+	-			1770 J	18	32	N/A	14	neg
17875 VA	16.55	16.35	16.45	15.58	15.62	15.6	15.03	15.05	15.04	15.54	15.32	15.43	17.36	15.89	16.625	17.43	17.29	17.36	15.14	16.01	15.575	18.39	18.48	18.435	40	40	40		-0.85	-1.41	-1.02	0.175	-1.075	-0.875	21.565		+	-			17875 VA	20	32	N/A	12	neg
22824 VA	10.24	11.41	10.825	12.3	12.23	12.265	11.97	11.98	11.975	12.56	12.34	12.45	17.44	17.63	17.535	10.82	10.74	10.78	12.28	10.82	11.55	10.9	11.08	10.99	29.64	30.02	29.83		1.44	1.15	1.625	6.71	-0.21	0.725	18.84		+	-			22824 VA	12	34	N/A	22	neg
24280 VA	12.28	12.39	12.335	13.6	13.65	13.625	28.76	28.28	28.52	34.38	36.3	35.34	20.5	20.62	20.56	12.53	12.71	12.62	12.6	14.09	13.345	12.03	12.18	12.105	44.43	33.02	38.725		1.29	16.185	23.005	8.225	0.515	1.01	26.62		+	-
2915 J	13.5	13.66	13.58	14.18	14.19	14.185	37.59	37.39	37.49	12.62	13.02	12.82	18.53	19.11	18.82	14.38	14.1	14.24	11.31	11.56	11.435	15.5	15.66	15.58	31.18	31.01	31.095		0.605	23.91	-0.76	5.24	-1.34	-2.145	15.515		+	-			2915 J	19	23	N/A	4	neg
4008 VA	10.71	10.62	10.665	11.52	11.6	11.56	11.37	11.36	11.365	11.13	11.34	11.235	11.26	11.3	11.28	16.08	16.07	16.075	11.06	11.09	11.075	15.47	15.45	15.46	40	40	40		0.895	0.7	0.57	0.615	0.615	0.41	24.54		+	-			4008 VA	16	24	N/A	8	neg
4980 VA	9.83	9.38	9.605	8.64	9.05	8.845	10.83	10.61	10.72	8.15	8.22	8.185	14.44	14.48	14.46	11.21	11.25	11.23	8.08	8.27	8.175	12.43	12.53	12.48	40	40	40		-0.76	1.115	-1.42	4.855	-1.25	-1.43	27.52		+	-			4980 VA	13	20	N/A	7	neg
506 VA	11.71	11.82	11.765	11.48	11.68	11.58	11.5	11.62	11.56	11.26	11.19	11.225	17.94	18.09	18.015	10.13	10.66	10.395	11.13	11.12	11.125	10.05	10.64	10.345	43.37	40	41.685		-0.185	-0.205	-0.54	6.25	0.05	-0.64	31.34		+	-			506 VA	10	23	N/A	13	neg
5486 VA	13.75	14.04	13.895	14.34	14.36	14.35	14.35	14.34	14.345	14.42	14.31	14.365	14.2	14.24	14.22	17.19	17.28	17.235	13.86	13.87	13.865	16.93	16.72	16.825	40	40	40		0.455	0.45	0.47	0.325	0.41	-0.03	23.175		+	-			5486	15	23	34	8	11
682 J	10.48	10.29	10.385	11.16	11.26	11.21	10.48	10.46	10.47	11.52	11.3	11.41	11.3	11.24	11.27	9.67	9.44	9.555	10.82	10.84	10.83	9.33	10.5	9.915	40	40	40		0.825	0.085	1.025	0.885	-0.36	0.445	30.085		+	-			682 J	12	25	N/A	13	neg
793 J	13.71	13.72	13.715	12.39	12.46	12.425	12.59	12.6	12.595	16.6	16.6	16.6	12.35	12.17	12.26	15.18	15.2	15.19	12.04	11.82	11.93	15.98	16.12	16.05	40	41.08	40.54		-1.29	-1.12	2.885	-1.455	-0.86	-1.785	24.49		+	-			793 J	17	31	N/A	14	neg
872 J	13.13	13.26	13.195	17.4	17.5	17.45	13.37	13.49	13.43	13.12	13.14	13.13	13.59	13.59	13.59	13.1	13.27	13.185	12.69	12.85	12.77	12.05	12.13	12.09	40	41.73	40.865		4.255	0.235	-0.065	0.395	1.095	-0.425	28.775		+	-			872 J	13	26	N/A	13	neg
982 J	12.17	12.21	12.19	10.87	11.03	10.95	11.04	11.03	11.035	14.64	14.61	14.625	11.03	10.94	10.985	20.22	20.42	20.32	10.48	10.58	10.53	19.3	19.31	19.305	42.39	41.72	42.055		-1.24	-1.155	2.435	-1.205	1.015	-1.66	22.75		+	-			982 J	19	30	N/A	11	neg
SP 10244	14.54	15.01	14.775	13.63	13.25	13.44	13.28	13.98	13.63	13.21	13.37	13.29	13.79	14.17	13.98	9.29	9.19	9.24	12.9	12.87	12.885	11.08	11.04	11.06	40.22	40	40.11		-1.335	-1.145	-1.485	-0.795	-1.82	-1.89	29.05		+	-			SP 10244	11	18	N/A	7	neg
U 10540	10.21	10.08	10.145	10.32	10.42	10.37	10.79	10.83	10.81	10.31	10.18	10.245	10.34	10.45	10.395	11.33	11.25	11.29	10.01	9.73	9.87	10.35	9.81	10.08	38.48	35.54	37.01		0.225	0.665	0.1	0.25	1.21	-0.275	26.93		+	-			U 10540	11	18	N/A	7	neg
7506	12.28	11.65	11.965	40	40	40	40	41.53	40.765	36.85	40.48	38.665	40	40	40	40	40	40	40	40	40	17.03	17.46	17.245	16.11	16.54	16.325		28.035	28.8	26.7	28.035	22.755	28.035	-0.92		-	+			7506	18	N/A	33	neg	15
10428	17	16.65	16.825	30.1	29.96	30.03	28.92	28.9	28.91	30.42	29.7	30.06	30.36	30.6	30.48	40	40	40	31.72	31.03	31.375	14.15	15.57	14.86	14.21	13.35	13.78		13.205	12.085	13.235	13.655	25.14	14.55	-1.08		-	+			10428	15	N/A	25	neg	10
13581	14.13	13.72	13.925	29.99	29.52	29.755	34.17		34.17	30.76	31	30.88	35.34	34.06	34.7	32.21	33.12	32.665	40.44	32.13	36.285	20.81	19.9	20.355	19.71	19.84	19.775		15.83	20.245	16.955	20.775	12.31	22.36	-0.58		-	+			13581	24	N/A	N/A	neg	neg
13856	9.1	9.02	9.06	40	39.16	39.58	39.16	42.61	40.885	40.98	43.42	42.2	40	40	40	40	40	40	42.17	42.16	42.165	9.01	8.93	8.97	8.95	8.95	8.95		30.52	31.825	33.14	30.94	31.03	33.105	-0.02		-	+			13856	11	N/A	30	neg	19		+
15029	24.18	24.11	24.145	40	40.06	40.03	25.89	25.79	25.84	38.68	37.47	38.075	40	40	40	36.64	41.55	39.095	40	43.94	41.97	24.18	24.11	24.145	22.87	22.91	22.89		15.885	1.695	13.93	15.855	14.95	17.825	-1.255		-	+			15029	27	N/A	N/A	neg	neg
16047	12.25	12.39	12.32	34.63	38.31	36.47	36.36	37.08	36.72	35.69	36.21	35.95	41.53	36.45	38.99	35.5	40.21	37.855	35.18	40	37.59	12.81	12.68	12.745	11.29	11.15	11.22		24.15	24.4	23.63	26.67	25.11	25.27	-1.525		-	+			16047	14	N/A	26	neg	12
1282 J	11.25	11.43	11.34	40	40	40	39.53	41.24	40.385	40	40	40	40	37.06	38.53	40	40	40	40	40	40	17.79	17.9	17.845	17.13	17.19	17.16		28.66	29.045	28.66	27.19	22.155	28.66	-0.685		-	+			1282 J	18	34	31	16	13
16046 VA	10.79	10.91	10.85	39.84	39.07	39.455	37.48	36.02	36.75	38.44	37.18	37.81	40	40	40	35.45	39.37	37.41	40	35.19	37.595	10.86	10.83	10.845	8.91	9.61	9.26		28.605	25.9	26.96	29.15	26.565	26.745	-1.585		-	+			16046 VA	12	N/A	18	neg	6
18133 VA	17.23	17.2	17.215	35.56	36	35.78	33.34	32.83	33.085	35.48	35.97	35.725	42.98	40	41.49	37.23	41.11	39.17	42.96	40	41.48	16.58	16.96	16.77	13.44	13.38	13.41		18.565	15.87	18.51	24.275	22.4	24.265	-3.36		-	+			18133 VA	17	N/A	25	neg	8
906 J	13.85	13.75	13.8	32.05	31.6	31.825	35.69	34.83	35.26	30.9	31.39	31.145	36.75	42.31	39.53	30.29	31.57	30.93	35.31	36.69	36	12.28	12.69	12.485	12.05	12.26	12.155		18.025	21.46	17.345	25.73	18.445	22.2	-0.33		-	+			906 J	15	34	30	19	15		-
SP 10247	11.48	11.35	11.415	40	40	40	36.35	35.35	35.85	39.78	39.08	39.43	38.39	42.34	40.365	40	42.19	41.095	40	40	40	14.56	14.55	14.555	13.82	14.07	13.945		28.585	24.435	28.015	28.95	26.54	28.585	-0.61		-	+			SP 10247	16	N/A	32	neg	16
SP 12982	13.79	13.39	13.59	41.15		41.15	34.21	35.28	34.745	35.87	38.44	37.155	40		40	35.49	38.14	36.815	36	36.81	36.405	13.8	14.05	13.925	11.81	11.86	11.835		27.56	21.155	23.565	26.41	22.89	22.815	-2.09		-	+			SP 12982	17	N/A	31	neg	14
SP 13762	11.04	11.19	11.115	40	40	40	35.14	35.79	35.465	39.1	39.18	39.14	40	40	40	44.84	39.63	42.235	40	40	40	10.91	10.91	10.91	10.88	11.04	10.96		28.885	24.35	28.025	28.885	31.325	28.885	0.05		-	+			SP 13762	12	N/A	26	neg	14
SP 15329	18.49	18.35	18.42	40.19	39.05	39.62	32.96	33.29	33.125	36.02	35.57	35.795	34.03	34.57	34.3	29.88	29.71	29.795	38.12	36.38	37.25	21.12	19.27	20.195	19.01	18.91	18.96		21.2	14.705	17.375	15.88	9.6	18.83	-1.235		-	+			SP 15329	22	N/A	N/A	neg	neg
VO 21379	14.05	14.09	14.07	38.3	40.04	39.17	31.15	31.86	31.505	35.56	35.48	35.52	39.67	40.98	40.325	39.08	39.65	39.365	39.6	37.66	38.63	14.17	14.23	14.2	13.88	14.18	14.03		25.1	17.435	21.45	26.255	25.165	24.56	-0.17		-	+			VO 21379	17	34	27	17	10		+
11	14.65	14.12	14.385	13.28	13.32	13.3	13.21	13.25	13.23	13.19	14.03	13.61	13.33	13.31	13.32	9.17	9.25	9.21	13.11	13.5	13.305	11.05	11.02	11.035	10.48	10.44	10.46		-1.085	-1.155	-0.775	-1.065	-1.825	-1.08	-0.575		+	+			11	12	22	26	10	14
12	12.57	12.95	12.76	12.43		12.43	11.58	12.24	11.91	11.92		11.92	11.9	11.47	11.685	11.53	11.37	11.45	11.64	11.53	11.585	12.66	12.49	12.575	12.2	12.75	12.475		-0.33	-0.85	-0.84	-1.075	-1.125	-1.175	-0.1		+	+			12	14	20	22	6	8
16	19.67	19.86	19.765	14.82	14.92	14.87	15.03	14.55	14.79	16.28	16.56	16.42	14.65	15.02	14.835	37.3	42.6	39.95	19.08	19.09	19.085	19.67	19.86	19.765	17.85	17.67	17.76		-4.895	-4.975	-3.345	-4.93	20.185	-0.68	-2.005		+	+			16	19	25	31	6	12
17	16.28	16.45	16.365	15.59	15.75	15.67	15.54	15.36	15.45	15.15	15.35	15.25	15.56	15.5	15.53	18.1	16.97	17.535	15.43	15.37	15.4	17.99	18.04	18.015	17.85	17.24	17.545		-0.695	-0.915	-1.115	-0.835	-0.48	-0.965	-0.47		+	+			17	20	30	N/A	10	neg
18	10.8	10.92	10.86	10.54	11.32	10.93	10.67	10.76	10.715	11.1	11.15	11.125	10.69	15.76	13.225	8.3	8.44	8.37	10.89	11.23	11.06	10.29	10.19	10.24	9.78	9.65	9.715		0.07	-0.145	0.265	2.365	-1.87	0.2	-0.525		+	+			18	11	21	26	10	15
3320	18.02	18.83	18.425	23.34	23.08	23.21	18.01		18.01	19.46	18.82	19.14	18.66		18.66	22.65	22.82	22.735	17.24	17.65	17.445	22.79	22.93	22.86	21.25	21.61	21.43		4.785	-0.415	0.715	0.235	-0.125	-0.98	-1.43		+	+			3320	26	34	N/A	8	neg
14591	14.71	14.6	14.655	17.4	17.28	17.34	14.72	14.63	14.675	15.42	15.3	15.36	23.87	23.78	23.825	16.77	15.85	16.31	14.16	14.12	14.14	15	14.4	14.7	13.37	13.82	13.595		2.685	0.02	0.705	9.17	1.61	-0.515	-1.105		+	+			14591	16	21	32	5	16
19792	16.05	17	16.525	20.41	20.67	20.54	15.07	15.13	15.1	16.32	16.29	16.305	15.34	15.35	15.345	18.02	17.66	17.84	18.37	18.13	18.25	15.99	16.05	16.02	14.58	14.53	14.555		4.015	-1.425	-0.22	-1.18	1.82	1.725	-1.465		+	+			19792	18	25	26	7	8
14851 VA	19.78	20.04	19.91	22.13	22.33	22.23	19.17	19.13	19.15	20.68	20.64	20.66	28.18	28.2	28.19	21.43	21.31	21.37	18.75	18.92	18.835	19.78	20.04	19.91	19.06	18.88	18.97		2.32	-0.76	0.75	8.28	1.46	-1.075	-0.94		+	+			14851 VA	21	31	N/A	10	neg
15102 VA	12.66	12.75	12.705	12.98	12.53	12.755	11.39	11.05	11.22	11.46	11.38	11.42	11.98	11.98	11.98	11.94	11.9	11.92	12.12	14.9	13.51	12.57	12.69	12.63	12.39	12.92	12.655		0.05	-1.485	-1.285	-0.725	-0.71	0.805	0.025		+	+			15102 VA	16	25	27	9	11
1636 VA	12.32	11.3	11.81	11.93	11.96	11.945	31.78	34.5	33.14	35.26	35.23	35.245	11.27	10.9	11.085	11.81	12.05	11.93	11.28	11.42	11.35	12.03	10.75	11.39	11.27	11.13	11.2		0.135	21.33	23.435	-0.725	0.54	-0.46	-0.19		+	+			1636 VA	16	25	29	9	13
17781 VA	14.68	14.7	14.69	17.97	18.18	18.075	15.18	15.06	15.12	14.84	14.78	14.81	14.7	15.01	14.855	14.31	14.46	14.385	14.29	14.6	14.445	14.6	14.88	14.74	13.27	13.44	13.355		3.385	0.43	0.12	0.165	-0.355	-0.245	-1.385		+	+			17781 VA	16	25	26	9	10
1857 VA	10.26	9.78	10.02	11.01		11.01	10.84	11.33	11.085	7.89		7.89	9.69	9.96	9.825	8.14	8.12	8.13	7.68	7.28	7.48	11.03	10.69	10.86	8.29	8.39	8.34		0.99	1.065	-2.13	-0.195	-2.73	-2.54	-2.52		+	+			1857 VA	12	11	22	-1	10
19781 VA	15.16	15.44	15.3	19.06	19.97	19.515	15.67	15.63	15.65	15.13	15.49	15.31	15.56	15.75	15.655	12.22	12.18	12.2	15.15	15.11	15.13	12.16	12.27	12.215	11.27	11.11	11.19		4.215	0.35	0.01	0.355	-0.015	-0.17	-1.025		+	+			19781 VA	13	24	19	11	6
893 U	11.39	11.52	11.455	11.85	11.97	11.91	38.31	38.12	38.215	11.36	11.38	11.37	12.11	12.17	12.14	14.92	15.01	14.965	11.02	11.28	11.15	14.51	14.63	14.57	13.21	13.16	13.185		0.455	26.76	-0.085	0.685	0.395	-0.305	-1.385		+	+			893 U	15	24	28	9	13
SP 16937	15.39	13.38	14.385	12.59	12.79	12.69	40		40	12.54	12.57	12.555	22.86	23.53	23.195	13.02	12.27	12.645	12.53	12.29	12.41	16.24	14.12	15.18	13.01	12.77	12.89		-1.695	25.615	-1.83	8.81	-2.535	-1.975	-2.29		+	+			SP 16937	16	26	34	10	18
U 7321	12.98	12.53	12.755	11.37	11.23	11.3	12.42	12.06	12.24	11.61	12.14	11.875	11.31	11.95	11.63	22	21.11	21.555	11.81	11.96	11.885	18.39	18.1	18.245	17.13	17.01	17.07		-1.455	-0.515	-0.88	-1.125	3.31	-0.87	-1.175		+	+			U 7321	20	28	32	8	12
3305	13.64	13.85	13.745	38.92		38.92	34.04	35.13	34.585	34.94	35.21	35.075	33.53		33.53	40	40	40	27	26.68	26.84	18.05	18.14	18.095	35.5	34.68	35.09		25.175	20.84	21.33	19.785	21.905	13.095	16.995		-	-			3305	12	N/A	N/A	neg	neg
22486	11.62	11.34	11.48	40	40	40	40.6	37.76	39.18	38.22	40.33	39.275	43.56	36.65	40.105	35.02	35.03	35.025	40	40	40	12.43	12.44	12.435	40.19	40.27	40.23		28.52	27.7	27.795	28.625	22.59	28.52	27.795		-	-			22486	16	35	N/A	19	neg
1031 J	9.64	9.26	9.45	37.86		37.86	37.58	35.36	36.47	35.55	42.49	39.02	32.26	40.04	36.15	30.26	29.66	29.96	27.09	26.43	26.76	9.94	11.16	10.55	34.35	44.88	39.615		28.41	27.02	29.57	26.7	19.41	17.31	29.065		-	-			1031J	10	N/A	N/A	neg	neg
1049 J	11.35	11.57	11.46	44.23	40	42.115	36.13	31.25	33.69	43.12	37.98	40.55	44.24	40	42.12	40	40	40	40	40	40	15.06	15.05	15.055	40	40	40		30.655	22.23	29.09	30.66	24.945	28.54	24.945		-	-			1049 J	15	N/A	N/A	neg	neg
6439 VA	11.03	10.93	10.98	29.75	32.51	31.13	36.36	35.38	35.87	30.97	30.09	30.53	35.28	32.61	33.945	30.31	30.5	30.405	40		40	9.45	9.48	9.465	28.76	29.19	28.975		20.15	24.89	19.55	22.965	20.94	29.02	19.51		-	-			6439 VA	12	N/A	N/A	neg	neg
770 J	14.65	15.45	15.05	40	40	40	39.37	36.54	37.955	40.87	40.19	40.53	41.37	40	40.685	44.62	39.29	41.955	40	40	40	18.06	16.84	17.45	38.13	42.7	40.415		24.95	22.905	25.48	25.635	24.505	24.95	22.965		-	-			770 J	18	N/A	N/A	neg	neg
SP 13217	18	20	19	40	40	40	36.23	35.92	36.075	35.52	35.69	35.605	40	40.34	40.17	43.19	39.14	41.165	42.2	44.28	43.24	20.13	20.28	20.205	44.61	44.73	44.67		21	17.075	16.605	21.17	20.96	24.24	24.465		-	-			SP 13217	22	N/A	N/A	neg	neg
639	8.49	8.27	8.38	40	40	40	36.88	37.48	37.18	41.31	40.72	41.015	40	40	40	40	40	40	40	40	40	9.94	9.64	9.79	40	40	40		31.62	28.8	32.635	31.62	30.21	31.62	30.21		-	-
694	9.54	8.92	9.23	40	40	40	40	40	40	40	33.75	36.875	40	40	40	40	41.17	40.585	40	40	40	14.18	14.25	14.215	30.35	30.5	30.425		30.77	30.77	27.645	30.77	26.37	30.77	16.21		-	-
1627	13.11	13.13	13.12	40	40	40	33.77	35.17	34.47	38.25	39.8	39.025	40	42.04	41.02	35.67	43.31	39.49	40	43.09	41.545	16.21	16.18	16.195	44.36	40	42.18		26.88	21.35	25.905	27.9	23.295	28.425	25.985		-	-
2750	11.99	12.12	12.055	28.89	28.85	28.87	28.73	28.39	28.56	29.09	28.9	28.995	29.94	29.61	29.775	28.28		28.28	28.3	28.18	28.24	11.13	11.74	11.435	35.26		35.26		16.815	16.505	16.94	17.72	16.845	16.185	23.825		-	-
2769	10.63	11.05	10.84	40	40	40	40	39.86	39.93	40	39.42	39.71	40	40	40	40	40	40	40	40	40	17.27	17.43	17.35	40	40	40		29.16	29.09	28.87	29.16	22.65	29.16	22.65		-	-
4671	9.75	9.77	9.76	25.59	25.62	25.605	23.79	23.62	23.705	24.22	24.18	24.2	25.46	25.37	25.415	40		40	25.42	25.91	25.665	18.9		18.9	40		40		15.845	13.945	14.44	15.655	21.1	15.905	21.1		-	-
5278	19.51	19.1	19.305	40	40	40	42.84	37.77	40.305	36.86	37.75	37.305	44.64	40	42.32	44.33	40	42.165	40	40	40	12.06	12.38	12.22	37.69	40	38.845		20.695	21	18	23.015	29.945	20.695	26.625		-	-
5681	14.45	14.38	14.415	34.61	36.04	35.325	34.77	34.67	34.72	37.33	34.26	35.795	40.75	38.65	39.7	40	40	40	35.47	33.6	34.535	10.75	12.4	11.575	40	40	40		20.91	20.305	21.38	25.285	28.425	20.12	28.425		-	-
6148	12.38	11.02	11.7	40	40	40	37.51	38.42	37.965	41.13	39.53	40.33	40	40	40	40	40	40	40	40	40	14.23	14.31	14.27	36.12	44.28	40.2		28.3	26.265	28.63	28.3	25.73	28.3	25.93		-	-
6709	14.35	14.31	14.33	31.34	31.47	31.405	32.82	32.33	32.575	31.52	29.45	30.485	32.5	32.37	32.435	32.5	32.64	32.57	31.5	32.55	32.025	14.08	14.16	14.12	30.93	31.27	31.1		17.075	18.245	16.155	18.105	18.45	17.695	16.98		-	-
7317	12.39	12.55	12.47	40	40	40	39.3	41.31	40.305	37.43	37.73	37.58	40	40	40	40	40	40	40	40	40	17.29	17.46	17.375	40	40	40		27.53	27.835	25.11	27.53	22.625	27.53	22.625		-	-
9597	11.53	12.68	12.105	40	40	40	40	40	40	40	37.32	38.66	40	40	40	39.3	37.16	38.23	40	40	40	12.42	12.39	12.405	40.62	40	40.31		27.895	27.895	26.555	27.895	25.825	27.895	27.905		-	-
10625	11.26	11.36	11.31	40	40	40	40	40	40	40	40	40	40	40	40	43.01	40.2	41.605	40	40	40	12.9	13.02	12.96	42.1	38.32	40.21		28.69	28.69	28.69	28.69	28.645	28.69	27.25		-	-
11608	10.58	10.25	10.415	38.57	38.43	38.5	11.83	12.03	11.93	38.63	40.1	39.365	40	40	40	40	40	40	40	42.38	41.19	22.7	22.77	22.735	40	40	40		28.085	1.515	28.95	29.585	17.265	30.775	17.265		-	-
11798	14.17	14.18	14.175	40	40	40	35.57	34.85	35.21	39.4	38.16	38.78	42.17	40	41.085	40	40	40	41.27	40	40.635	13.3	13.35	13.325	40	40	40		25.825	21.035	24.605	26.91	26.675	26.46	26.675		-	-
12702	14.63	14.76	14.695	42.36	40.01	41.185	36.07	34.52	35.295	40	37.43	38.715	38.76	43.96	41.36	36.42	34.58	35.5	44.85	39.73	42.29	14.89	14.84	14.865	40.32	40.12	40.22		26.49	20.6	24.02	26.665	20.635	27.595	25.355		-	-
13932	8.93	9.39	9.16	25.63	26.24	25.935	25.49	26.43	25.96	23.37	24.17	23.77	25.31	25.8	25.555	40	43.38	41.69	24.61	25.19	24.9	12.4	12.34	12.37	40	36.74	38.37		16.775	16.8	14.61	16.395	29.32	15.74	26		-	-
16074	10.82	11.02	10.92	40.68	35.84	38.26	35.01	38.07	36.54	37.42	35.11	36.265	40.2	40.28	40.24	40	42.95	41.475	40	40	40	10.52	11.29	10.905	40	35.35	37.675		27.34	25.62	25.345	29.32	30.57	29.08	26.77		-	-
16760	16.85	16.98	16.915	40	40	40	37.58	38.01	37.795	37.49	41.78	39.635	40	40	40	40	40	40	39.02	43.16	41.09	12.4	12.57	12.485	40	40	40		23.085	20.88	22.72	23.085	27.515	24.175	27.515		-	-
18097	10.32	10.28	10.3	40	44.58	42.29	38.11	38.62	38.365	35.9	39.23	37.565	40	40	40	40	40	40	40	40	40	10.39	10.47	10.43	40	40	40		31.99	28.065	27.265	29.7	29.57	29.7	29.57		-	-
20272	14.64	15.21	14.925	40	40	40	38.88	39.14	39.01	43.64	40	41.82	40	40	40	42.83	40	41.415	38.05		38.05	17.75	18.81	18.28	40	40	40		25.075	24.085	26.895	25.075	23.135	23.125	21.72		-	-
20273	16.84	16.53	16.685	42.1	40	41.05	38.57	37.67	38.12	42.21	40.9	41.555	38.55	40	39.275	32.46	40.39	36.425	35.2	36.05	35.625	18.49	18.16	18.325	31.8	41.2	36.5		24.365	21.435	24.87	22.59	18.1	18.94	18.175		-	-
21865	10.43		10.43	26.88		26.88	32.27	28.65	30.46	34.67		34.67	34.54		34.54	34.15	28.44	31.295	34.64		34.64	11.2	11.54	11.37	31.49	29.33	30.41		16.45	20.03	24.24	24.11	19.925	24.21	19.04		-	-
21970	11.8	12.03	11.915	25.84	26.69	26.265	25.37	25.6	25.485	24.28	24.47	24.375	25.8	26.12	25.96	40		40	24.44		24.44	13.02		13.02	40		40		14.35	13.57	12.46	14.045	26.98	12.525	26.98		-	-
22487	11.06	10.98	11.02	40	40	40	40	40	40	40	39.86	39.93	34.85	40	37.425	44.22	40.17	42.195	40	40	40	11	10.87	10.935	40	40.02	40.01		28.98	28.98	28.91	26.405	31.26	28.98	29.075		-	-
24202	17.49	17.94	17.715	44.96	43.84	44.4	34.67	35.1	34.885	36.53	37.01	36.77	39.24	42.25	40.745	40	44.37	42.185	44.49	44.34	44.415	17.32	17.52	17.42	40.57	44.51	42.54		26.685	17.17	19.055	23.03	24.765	26.7	25.12		-	-
U7500	16.02	14.86	15.44	40	40	40	39.19	40.63	39.91	37.36	38.03	37.695	40	40	40	40	40	40	40	40	40	15.38	14.13	14.755	39.85	37.33	38.59		24.56	24.47	22.255	24.56	25.245	24.56	23.835		-	-
1021 J	11.07	11.12	11.095	40	40	40	30.28	38.43	34.355	43.52	40.37	41.945	40	38.38	39.19	40	40	40	40	34.27	37.135	16.2	16.22	16.21	40	40	40		28.905	23.26	30.85	28.095	23.79	26.04	23.79		-	-
10647 VA	10.7	11.13	10.915	40	40	40	37.82	33.11	35.465	38.25	33.23	35.74	40	37.35	38.675	40	40	40	40	42.86	41.43	15.02	15.16	15.09	40	40	40		29.085	24.55	24.825	27.76	24.91	30.515	24.91		-	-
1114 J	13.47	13.53	13.5	40	33.15	36.575	35.39	37.74	36.565	34.41	35.3	34.855	33.48	38.79	36.135	42.14	40	41.07	34.1	33.36	33.73	12.79	13.42	13.105	40	43.16	41.58		23.075	23.065	21.355	22.635	27.965	20.23	28.475		-	-
1134 J	9.86	9.81	9.835	40	32.68	36.34	39.02	38.25	38.635	32.47	38.6	35.535	40	32.58	36.29	40	40	40	40	44.51	42.255	12.74	13.03	12.885	40	40	40		26.505	28.8	25.7	26.455	27.115	32.42	27.115		-	-
1189 VA	11.5	11.41	11.455	41.32	43.19	42.255	37.34	36.97	37.155	40.52	38.67	39.595	40	40	40	40	40	40	40	40	40	11.26	11.23	11.245	42.02	37	39.51		30.8	25.7	28.14	28.545	28.755	28.545	28.265		-	-
14277 VA	15.63	15.71	15.67	36.45	36.18	36.315	33.99	32.93	33.46	36.41	37.01	36.71	40.2	37.4	38.8	41.05	40	40.525	40	40	40	15.69	16.08	15.885	42.64	38.83	40.735		20.645	17.79	21.04	23.13	24.64	24.33	24.85		-	-
1451+1411	8.42	8.78	8.6	27.02	26.76	26.89	27.28	26.51	26.895	26.22	26.63	26.425	27.58	27.65	27.615	28.1	28.64	28.37	26.75	25.07	25.91	10.87	11.08	10.975	29.06	29.21	29.135		18.29	18.295	17.825	19.015	17.395	17.31	18.16		-	-
15259 VA	14.35	14.65	14.5	40	36.25	38.125	35.41	36.34	35.875	37.3	34.59	35.945	40	40	40	41.02	44.02	42.52	44.46	44.76	44.61	14.68	14.91	14.795	32.36	32.92	32.64		23.625	21.375	21.445	25.5	27.725	30.11	17.845		-	-
15562 VA	10.4	10.86	10.63	40	40	40	37.93	39.02	38.475	35.64	39.87	37.755	40	40	40	40	40	40	40	40	40	10.2	10.67	10.435	33	32.31	32.655		29.37	27.845	27.125	29.37	29.565	29.37	22.22		-	-
1699 J	12.32	12.22	12.27	34.33	34.14	34.235	33.45	32.33	32.89	35.45	34.29	34.87	33.54	33.53	33.535	33.34	33.36	33.35	40		40	12.06	12.28	12.17	29.25	29.06	29.155		21.965	20.62	22.6	21.265	21.18	27.73	16.985		-	-
18281 VA	11.03	10.94	10.985	43.37	40	41.685	36.41	34.79	35.6	43.62	40	41.81	40	40	40	43.49	41.38	42.435	40	40	40	10.87	11.17	11.02	44.26	40	42.13		30.7	24.615	30.825	29.015	31.415	29.015	31.11		-	-
21227 VA	12.89	12.92	12.905	40	40	40	39.43	38.33	38.88	37.11	38.76	37.935	40	40	40	44.86	44.22	44.54	40	40	40	15.17	14.93	15.05	34.54	40	37.27		27.095	25.975	25.03	27.095	29.49	27.095	22.22		-	-
21260 VA	11.81	11.84	11.825	26.01	25.77	25.89	25.85	26.06	25.955	23.95	23.84	23.895	26.11	26.26	26.185	25.64	25.92	25.78	23.66	23.79	23.725	13.11	13.21	13.16	44.31	44.46	44.385		14.065	14.13	12.07	14.36	12.62	11.9	31.225		-	-
2839 J	15.52	15.54	15.53	38.53	38.39	38.46	34.84	34.42	34.63	39.29	36.02	37.655	36.1	44.2	40.15	39.47	37.24	38.355	44.23	43.1	43.665	15.33	15.53	15.43	34.37	41.27	37.82		22.93	19.1	22.125	24.62	22.925	28.135	22.39		-	-
3138 U	11.73	11.88	11.805	40	40	40	35.6	36.36	35.98	39.8	38.6	39.2	40	40	40	42.26	40	41.13	40	40	40	15.47	15.07	15.27	44.87	40.36	42.615		28.195	24.175	27.395	28.195	25.86	28.195	27.345		-	-
4441 VA	13.52	13.57	13.545	40	40	40	35.63	35.52	35.575	39.83	38.11	38.97	40	40	40	36.88	42.68	39.78	38.58	40	39.29	15.97	16	15.985	40	44.32	42.16		26.455	22.03	25.425	26.455	23.795	25.745	26.175		-	-
4518 VA	17.41	18.12	17.765	40	40	40	39.76	40.81	40.285	35.44	37.19	36.315	41.39	40	40.695	40	40	40	40	41.56	40.78	16.1	16.28	16.19	40	40	40		22.235	22.52	18.55	22.93	23.81	23.015	23.81		-	-
632 U	10.16	10.54	10.35	28.28	28.24	28.26	28.83	28.57	28.7	28.19	26.2	27.195	28.5	28.87	28.685	26.03	26.09	26.06	36.33	33.88	35.105	10.23	10.45	10.34	25.18	25.56	25.37		17.91	18.35	16.845	18.335	15.72	24.755	15.03		-	-
7089 U	13.44	13.58	13.51	35.23	33.64	34.435	34.84	34.03	34.435	33.34		33.34	37.52		37.52	22.25	22.27	22.26	36.59	33.22	34.905	10.53	9.82	10.175	22.42	22.28	22.35		20.925	20.925	19.83	24.01	12.085	21.395	12.175		-	-
7835 U	11.06	11.94	11.5	26.03	26.73	26.38	25.59	26.48	26.035	25.36	26.18	25.77	26.19	26.73	26.46	26.16	26.26	26.21	26.85	27.07	26.96	11.45	11.64	11.545	29.99	30.4	30.195		14.88	14.535	14.27	14.96	14.665	15.46	18.65		-	-
861 J	10.06	10.5	10.28	40	40	40	37.3	35.19	36.245	38.91	39.18	39.045	39.45	40	39.725	40	40	40	41.47	40	40.735	16.33	16.6	16.465	41.38	40	40.69		29.72	25.965	28.765	29.445	23.535	30.455	24.225		-	-
J 2736	12.06	12.22	12.14	44.43	40	42.215	34.23	34.31	34.27	36.31	37.48	36.895	40.58	40	40.29	34.88	33.57	34.225	44.3	40	42.15	12.02	12.01	12.015	33.46	40	36.73		30.075	22.13	24.755	28.15	22.21	30.01	24.715		-	-
J 2749	12.95	13.15	13.05	40.26	41.42	40.84	33.84	35.49	34.665	36.19	35.13	35.66	43.88	40	41.94	40	34.92	37.46	39.53	42.44	40.985	12.77	12.95	12.86	40.71	43.96	42.335		27.79	21.615	22.61	28.89	24.6	27.935	29.475		-	-
SP 11657	18.08	18.59	18.335	37.36	36.46	36.91	35.92	35.26	35.59	34.34	36.37	35.355	32.31	39.01	35.66	40	40	40	40	40	40	12.83	13.09	12.96	40	40	40		18.575	17.255	17.02	17.325	27.04	21.665	27.04		-	-
SP 13381	20.86	20.61	20.735	44.66		44.66	40		40	43.24	40.03	41.635	40		40	40	42.33	41.165	42.84		42.84	21.65	19.59	20.62	40	38.8	39.4		23.925	19.265	20.9	19.265	20.545	22.105	18.78		-	-
SP 13923	9.47	9.42	9.445	39.27	40	39.635	39.1	36.67	37.885	36.37	38.86	37.615	36.81	33.99	35.4	40	40	40	43.67	44.5	44.085	8.17	8.21	8.19	35.26	40	37.63		30.19	28.44	28.17	25.955	31.81	34.64	29.44		-	-
SP 16323	15.26	15.04	15.15	31.42	42.7	37.06	34.02	34.67	34.345	36.27	27.48	31.875	29.29	32.97	31.13	33.04	34.04	33.54	36.01	35.08	35.545	14.74	14.52	14.63	35.37	32.27	33.82		21.91	19.195	16.725	15.98	18.91	20.395	19.19		-	-
U 7316	11.35	12.49	11.92	40	40	40	39.15	37.19	38.17	38.83	38.91	38.87	40	40	40	40	40	40	40	40	40	15.23	15.45	15.34	30.2	29.72	29.96		28.08	26.25	26.95	28.08	24.66	28.08	14.62		-	-
			M = mean of two CT-values; 1 = PCR run 1; 2 = PCR run 2;
			CT ≥10			CT <10			not positive in all ICEHo-I PCRs
			= -			= +			= ?
