# Supplementary material for: Characterisation of mobile genetic elements in Mycoplasma hominis with the description of ICEHo-II, a variant mycoplasma integrative and conjugative element
Source: Mob DNA. 2020 Nov 7;11:30. doi: 10.1186/s13100-020-00225-9 (PMC7648426; doi:10.1186/s13100-020-00225-9)
Supplement: Supplementary file 6 — Additional file 6. ICEHo-I and ICEHo-II putative gene functions. ICEHo-I and -II putative gene functions, based on bioinformatics analyses (see main text) and literature review. [file 13100_2020_225_MOESM6_ESM.xlsx]

## Sheet: Tabelle1
Type	Gene	Putative functional role and sequence motifs	ICEHo-I	ICEHo-II
Core	CDS1	▪Involved in mating process (Tardy et al., 2015)	X	X
Core	CDS3	▪Initiation and termination of ICEHo transfer (Calcutt et al. 2002) ▪Homologous to ICEF of M. fermentans ▪Carries a Tral relaxase motif III.	X
Core	CDS5	▪TraG-homologous ATPase ▪Conjugation protein coupling the relaxome to the translocation system (Tardy et al., 2015)	X
Core	CDS6	▪Unknown	X
Core	CDS11	▪C-terminal region homologous to the PurL_repeat 2 of CDD 100035 of Lactobacillus kimchiensis (acc.-no WP_057879695.1; 44% isofunctional amino acids), responsible for polypeptide binding and dimerization ▪Carries a cluster of 12/26 serine phosphorylation sites, predicted by DEPP ▪Suggestive of regulatory functions.	X
Core	CDS12	▪Single stranded (ss) DNA binding protein ▪Likely role in ssICE protection or transportation (Alvarez-Martinez and Christie, 2009)	X
Core	CDS14	▪Pilus-like lipoprotein ▪Likely mediating cell-to-cell contact (Tardy et al., 2015)	X
Core	CDS15	▪Integral membrane proteins ▪Two transmembrane domains ▪Likely role in mating channel	X
Core	CDS16	▪Integral membrane proteins ▪Two transmembrane domains ▪Likely role in mating channel	X	X
Core	CDS17	▪TraE homolog ▪Membrane-bound ATPase ▪Essential for DNA transport across the conjugation channel (Tardy et al., 2015)	X	X
Core	CDS18	▪Unknown	X
Core	CDS19	▪Membrane precursor protein ▪N-terminal signal peptidase I recognition site ▪Characteristic of secreted proteins being transported across the membrane and then freed from the N-terminal signal peptide by signal peptidase I cutting ▪C-terminal transmembrane domain ▪Suggestive of a membrane-anchored surface-localisation of the mature protein at the mating pore.	X	X
Core	CDS21	▪Unknown	X
Core	CDS22	▪DDE recombinase ▪Responsible for excision and integration (Tardy et al., 2015)	X	X
Cargo	MhoA	▪Unknown	X	X
Cargo	MhoC	▪N6 adenine DNA methyltransferase (DAM)	X
Cargo	MhoD	▪Likely membrane protein	X
Cargo	MhoI	▪Cytosine 5-methyl­transferase (DCM)	X
Cargo	MhoH	▪Membrane protein ▪Two transmembrane domains ▪TAL-effector signatures in C-terminal part ▪See Additional Figure 2	X
Cargo	MhoJ	▪Membrane protein ▪Two transmembrane domains ▪TAL-effector signatures in C-terminal part ▪See Additional Figure 2	X
Cargo	MhoK	▪Adenosyl-L-methionine-dependent methyltransferase (SAM MTase)	X
Cargo	MhoL	▪Possible methyltransferase ▪Sequence homology to WP_013354327.1, a postulated S-adenosylmethionine-dependent methyltransferase of M. fermentans ▪51% AA identity and 61% positives).		X
Cargo	MhoM1/2	▪Putative regulatory function ▪Cluster of phosphorylation sites predicted at the C-terminal end of MhoM1 (DEPP)		X
Cargo	MhoN	▪Putative regulatory function ▪Cluster of phosphorylation sites predicted at the N-terminal end (DEPP)		X
Cargo	MhoP	▪Putatively membrane-anchoring ▪N-terminal signal peptidase II recognition sites specific for lipoproteins ▪Suggestive of surface-exposition ▪Lipoprotein_7 motif of variable lipoproteins (pfam01540)		X
Cargo	MhoQ	▪Conserved protein domain (COG0841) associated with multidrug efflux pump subunit AcrB (Ma et al. 1995)		X
Cargo	MhoR	▪Possibly involved in signal transduction or DNA binding ▪Weak homology to a response regulator (Pao et al. 1995) of Clostridium estertheticum		X
Cargo	MhoS	▪Putatively membrane-anchoring ▪N-terminal signal peptidase II recognition sites specific for lipoproteins ▪Suggestive of surface-exposition ▪Homologies to BspA, a leucine-rich repeat surface protein of M. bovis.		X
Cargo	MhoS	▪Putatively membrane-anchoring ▪N-terminal signal peptidase II recognition sites specific for lipoproteins ▪Suggestive of surface-exposition ▪Homologies to BspA, a leucine-rich repeat surface protein of M. bovis.		X
Cargo	MhoU	▪Putatively membrane-anchoring ▪Two transmembrane domains.		X
