# Supplementary material for: Characterisation of mobile genetic elements in Mycoplasma hominis with the description of ICEHo-II, a variant mycoplasma integrative and conjugative element
Source: Mob DNA. 2020 Nov 7;11:30. doi: 10.1186/s13100-020-00225-9 (PMC7648426; doi:10.1186/s13100-020-00225-9)
Supplement: Supplementary file 7 — Additional file 7. M. hominis genomes in GB. [file 13100_2020_225_MOESM7_ESM.zip]

Archive with 11 entries (11 files):
- 2539_v2.gbk
- 475_v2.gbk
- 8958_v2.gbk
- A136_v2.gbk
- FBG_v2.gbk
- SP10291_v2.gbk
- SP2565_v2.gbk
- SP3615_v2.gbk
- SS10_v2.gbk
- SS25_v2.gbk
- VO31120_v2.gbk
