# Supplementary material for: Characterisation of mobile genetic elements in Mycoplasma hominis with the description of ICEHo-II, a variant mycoplasma integrative and conjugative element
Source: Mob DNA. 2020 Nov 7;11:30. doi: 10.1186/s13100-020-00225-9 (PMC7648426; doi:10.1186/s13100-020-00225-9)
Supplement: Supplementary file 7 — Additional file 7. M. hominis genomes in GB. [file 13100_2020_225_MOESM7_ESM.zip › 8958_v2.gbk]

LOCUS       8958_pilon_rc_aligned_pilon_GATK680851 bp   DNA linear
DEFINITION  Mycoplasma hominis strain 8958, complete genome.
ACCESSION   
VERSION
KEYWORDS    .
SOURCE      Mycoplasma hominis 8958
  ORGANISM  Mycoplasma hominis 8958
            Bacteria; Tenericutes; Mollicutes; Mycoplasmataceae; Mycoplasma.
COMMENT     Annotated using prokka 1.12 from
            https://github.com/tseemann/prokka.
FEATURES             Location/Qualifiers
     source          1..680851
                     /organism="Genus species"
                     /mol_type="genomic DNA"
                     /strain="strain"
     CDS             complement(1..1980)
                     /gene="yidC"
                     /locus_tag="FBJFOEIK_00001"
                     /inference="ab initio prediction:Prodigal:2.6"
                     /inference="similar to AA sequence:UniProtKB:Q1R4M9"
                     /codon_start=1
                     /transl_table=4
                     /product="Membrane protein insertase YidC"
                     /translation="MANKDVSKFYKDFRVRQPENKTPKNIWLKVWKWIKIVIVILFLA
                     IGLVGCVQSFTVKSSNKVGSGQELYSKKSDISPNIVTYRYDSTGNFFTLPNKINDKNI
                     IANTYLALKEPNAINELRKRDPNYGAYGSRSFGLQLQMPKNDKAKVLSSHDEDWTNIT
                     EKGTSDKSGYIYNVNGNYAYFNLGDEKGNYKTKNYTPLTKFSEILIPNSLSFDTKPKD
                     KDGIIPTDWTKIKEFNYDIVEGKLTGGSSVDEIVLRDIFQILVSNTLQKWASLKTFKD
                     DKVNIFKEALKLNGSENANQIIEKWNQFIKSYEQKSKNKTLLANEDEGRKLLQLFTFV
                     KSVFQQYLSNVNYVKLPSKTNDGSFVYRKSSLSPASNYNSEYWTNTIFNNSAILSQKP
                     ISTYKEYWAQGPFYGIFVQPIYLFMDSIIKGLGTTGWSIILALIVVIIIVRLVVFGVS
                     FKSLFSQAKMEEFNQKKAKIESKYAAYKGDRQMMQRKQAEISELYKKEKISPWSQIWP
                     QFIALPILIVVFRVINTSPEIKQATWYSIQLSANSLNRVFSNKEFIYLPIILISVGMQ
                     ALSQYMPKILNWKKKKSLRVDAYQKAAMKKQNRMSNIISLVFIIFGAFFSAGLQIYWI
                     VGAFILILQHIFVHYFQRTTFFKQKVEPKLTAKAA"
     CDS             complement(1970..2299)
                     /gene="rnpA"
                     /locus_tag="FBJFOEIK_00002"
                     /EC_number="3.1.26.5"
                     /inference="ab initio prediction:Prodigal:2.6"
                     /inference="similar to AA sequence:UniProtKB:P25814"
                     /codon_start=1
                     /transl_table=4
                     /product="Ribonuclease P protein component"
                     /translation="MINKNNVVKKNWEFQKILDSHNQVISRNLIIYFNKSDFFKVGIS
                     IPKQFANAVLRNHYKNQIRSILRNIDFSTLNYETVIIARKGFLSLDWNQKVKEVKKLY
                     ERIADGK"
     CDS             complement(2327..2473)
                     /gene="rpmH"
                     /locus_tag="FBJFOEIK_00003"
                     /inference="ab initio prediction:Prodigal:2.6"
                     /inference="similar to AA sequence:UniProtKB:Q9RSH2"
                     /codon_start=1
                     /transl_table=4
                     /product="50S ribosomal protein L34"
                     /translation="MKRTYQPKKRKHIKVHGFMARMQTKNGRKVLAARRAKGRYTLTV
                     SDNK"
     CDS             2806..4197
                     /gene="dnaA"
                     /locus_tag="FBJFOEIK_00004"
                     /inference="ab initio prediction:Prodigal:2.6"
                     /inference="similar to AA sequence:UniProtKB:P03004"
                     /codon_start=1
                     /transl_table=4
                     /product="Chromosomal replication initiator protein DnaA"
                     /translation="MKTTNPSELDLRTHNMSFQKELVNTASDPLIYDQFLSSLEIVKE
                     NNKMIYILVKGPEDVLTYIKNSHNESIKRAIKNVYGEEYNLVYIRNLDEIKSLQDSNN
                     IESPTNSLANNSKENFSNIKKNLTFDDYAIGKFNNMALKAAKAICNSEKILFSPLFIH
                     ASSGLGKTHLLHAIGNELLKHGRSALYINPDSLTRRLVEQLKSKNQEQINKIIDELMS
                     YDCLMFDDVQQYGNRDSTLNVLFNIIDNMIMNDKQIIFCGDKKPDDLGGFEQRFITRF
                     NGGLTVEILKPELNDVINILKFKLQENGINPELWEEESLKFIARNFSSSIRNIEGAIN
                     RIKLFQDGDDGFFTYDINTIKSIFNSMTQVAENITPDKIIDAVSKYYKIDRKKILSNV
                     RTNDVVNARRIATYLVNKNFNYTLQEIGKVVGNQSHSNVIVSLNWIEKNANSNPTLKL
                     ALQKIESNLKKIS"
     CDS             4213..5310
                     /gene="dnaN"
                     /locus_tag="FBJFOEIK_00005"
                     /EC_number="2.7.7.7"
                     /inference="ab initio prediction:Prodigal:2.6"
                     /inference="similar to AA sequence:UniProtKB:P05649"
                     /codon_start=1
                     /transl_table=4
                     /product="DNA polymerase III subunit beta"
                     /translation="MKLKIDKLLLDNAIERVSKSVDANPFLPVMKGILIQAEDNKITL
                     IGSNGETSIKHEIETSIDAQIELPGIVLVELSLFKNIIKKLDGEIVLEVVNNILKIST
                     NNENYNLNIYDVNEYIAIDFACYGEQVKINWNDFKSLVRDVIFAASTNEVSLILCCVN
                     ISAANKKIKFITTDRFRYAQAVQDISEDVTFNISILAKNLRDITNFDYNGDVILNISD
                     QKISFKLDSTTIESKVVDQLYQDVSRIVPQEFDTELKITKKELNNLLNKASVIINENY
                     NKIKLHIVDNVLTISSAREEIANAEIKTNNFSYNGEELKLALNSRFLKDAISVYEDNL
                     NILFTKDKLRIVIKSDSNPNVLQLITPQKGF"
     CDS             5310..5522
                     /locus_tag="FBJFOEIK_00006"
                     /inference="ab initio prediction:Prodigal:2.6"
                     /codon_start=1
                     /transl_table=4
                     /product="hypothetical protein"
                     /translation="MEIEITGEFIKLSQFLKKIDVCPTGGMAKYFVQVHRILINGNLA
                     NGRNAKIYPGDTVWIDDNVYLIKEQK"
     CDS             5591..5788
                     /gene="rpmB"
                     /locus_tag="FBJFOEIK_00007"
                     /inference="ab initio prediction:Prodigal:2.6"
                     /inference="similar to AA sequence:UniProtKB:Q2FZ60"
                     /codon_start=1
                     /transl_table=4
                     /product="50S ribosomal protein L28"
                     /translation="MPGRDQLTGQKALSGNKRSHALNTAKRTFDLNLQKVTVLTETGS
                     KKTVRVTAKNARTLKKYGLVA"
     CDS             complement(5860..6633)
                     /gene="rsmA"
                     /locus_tag="FBJFOEIK_00008"
                     /EC_number="2.1.1.182"
                     /inference="ab initio prediction:Prodigal:2.6"
                     /inference="similar to AA sequence:UniProtKB:Q83AC2"
                     /codon_start=1
                     /transl_table=4
                     /product="Ribosomal RNA small subunit methyltransferase A"
                     /translation="MIKALKSLGQNFLSNKNIQKEIVKAANVAGKNIIEIGPGMGAIT
                     DQMADVVNRLVCIEFDKRLYEFLLQKNYSSNVEILNQDFLQTDLLKYTDFEVIGNIPY
                     NITSDIIFKLLDNAKNINKITLMVQKEVADRICCGAGNSQYSKLAASMQLLYEPKYLF
                     TVKAKEFNPAPKVDSAVIQLNLIKNNDFIWNNQVEILKFIKQMFQYKRKTLLNNFPSN
                     LKQKISEFLKSNELDLNIRAEKITKEISINLFKFINNKN"
     CDS             complement(6626..7393)
                     /gene="ycfH"
                     /locus_tag="FBJFOEIK_00009"
                     /EC_number="3.1.-.-"
                     /inference="ab initio prediction:Prodigal:2.6"
                     /inference="similar to AA sequence:UniProtKB:P0AFQ7"
                     /codon_start=1
                     /transl_table=4
                     /product="putative metal-dependent hydrolase YcfH"
                     /translation="MKFIDLHTHPSTEYYSDPLEIVNEWHNLNMERLFVCGTNEDDSI
                     QAIELAKKVDFVYPVIGIHPTLSNGLQDREILNKIYEPNVVAIGEVGLDYHYDDSPSK
                     EIQKQGFIAQIDFAKEHNLPVIMHIRDALDDSLDIITLPQYKDINFIFHSFSGDLSFL
                     NKCLTYSNIYYSISGVVTFKNAKPLQEAVKNIPLDRIFCETDTPYLAPTPMRGKPNIS
                     PFVQYTYEYIANLKQIDVDVLVEQIKKNVRKVFKIYD"
     CDS             complement(7393..8079)
                     /gene="mtnN"
                     /locus_tag="FBJFOEIK_00010"
                     /EC_number="3.2.2.9"
                     /inference="ab initio prediction:Prodigal:2.6"
                     /inference="similar to AA sequence:UniProtKB:Q99TQ0"
                     /codon_start=1
                     /transl_table=4
                     /product="5'-methylthioadenosine/S-adenosylhomocysteine
                     nucleosidase"
                     /translation="MEKKFYLFIFAEPLETEQLRIKYSKHLKQIKIDFENNFQNLYEL
                     NWNNKQILLAHCGVGKTNSALMLSYLLTKFNILKVINIGPAISIFNGSVGDIYCIQNC
                     KYYDVNLTALPNYKIGQLPSLQDVFHCNQDLKICSNFKKANIITGDSFINKSIINSNI
                     LDWNTNNLLGDMECCSLAHTSFIFSKPFYSFKVISDCLESNNNLEYRQSKAIWELKII
                     DIFKDILGEL"
     CDS             8432..9070
                     /locus_tag="FBJFOEIK_00011"
                     /inference="ab initio prediction:Prodigal:2.6"
                     /codon_start=1
                     /transl_table=4
                     /product="hypothetical protein"
                     /translation="MQIDNDKTAQIDHIVVSTYGIFVIETKNWNGFITGGKDSYFWFK
                     RNSGNKITMMKNPIKQNERHIQALKQIFSDFNINIEKELFYSLIVFVQGQKPNIGDLN
                     NCSVIPLNDLIEKIDSYNNKEILEESQIEKLIELIQQENIEDKETRLDHNERAKKVLQ
                     VRQDKIKKHICPLCNCKLEHRNGPYGKFYDCSNHLKCDFSIKDIDWINDFYK"
     tRNA            9169..9255
                     /locus_tag="FBJFOEIK_00012"
                     /product="tRNA-Leu"
                     /inference="COORDINATES:profile:Aragorn:1.2"
                     /note="tRNA-Leu(taa)"
     tRNA            9261..9336
                     /locus_tag="FBJFOEIK_00013"
                     /product="tRNA-Lys"
                     /inference="COORDINATES:profile:Aragorn:1.2"
                     /note="tRNA-Lys(ttt)"
     CDS             complement(9427..10500)
                     /gene="ykfA"
                     /locus_tag="FBJFOEIK_00014"
                     /EC_number="3.4.16.-"
                     /inference="ab initio prediction:Prodigal:2.6"
                     /inference="similar to AA sequence:UniProtKB:O34851"
                     /codon_start=1
                     /transl_table=4
                     /product="putative murein peptide carboxypeptidase"
                     /translation="MVKPIKLSKENGIAIVSLSAGTIGEEFANHQLNLAIKRLNLDFQ
                     LNVMIAKNALKGIKVLKENPMLKVEDLNEVFSNVNVKAIICAIGGFDTYKTIPLLLED
                     ENFKNLVLNNPKIFIGYSDSTVNHLMFYRLGLKTFYGHNILCDIAELDKEMLPYTKNS
                     FKWLFDNKTKFEIKPSAYWYEERNDFSKKALNIPREKHRNITKYEFLNEKKSFEGYLW
                     GGCIETIYSGLDEEKNKEEAEIFKKYNLILKPNELCDKVLFLETSEERPSPQLLKKML
                     LKFKEVGLFKNIQGILIGCPQNRVYYNEYKEVWKEVVPFDIPIIYNINFGHCYPKTII
                     AYGAKIKFNSQNNKLQYLESIVE"
     CDS             complement(10591..13044)
                     /locus_tag="FBJFOEIK_00015"
                     /inference="ab initio prediction:Prodigal:2.6"
                     /codon_start=1
                     /transl_table=4
                     /product="hypothetical protein"
                     /translation="MNLTSVQEKAVKQLLEEYKIAIQSSEPKIVDFRAPTGSGKTFML
                     ANTINEIIKENNANGEPNKLVFVIATLSSADLPYQMESNLNEYKRYINGLYEVERKES
                     PSLNSQKNKDSTYNLIPQKNKVIIFGVSSFGKNRIFTEQGLLESFLDQIKYQNYTLVY
                     IRDEAHHGGNIKGRSNFKFEDIDTIHDESKLKKEEVRFEYKIQKAANLIIKMTATPKG
                     THKLVYIDEKDLAEDDIKLLKDELVYNKGITDSSQDLIDDNELLNKACQTFKEVQIQY
                     ANNNSDLKNIRPAMLIQVENEPSEKSTAKEKDDFKESIENIIKKLNDCNLSYVKYFSN
                     DKVESSSLIKEENHKINLKEISKNDSNVDAIIFKIGPSTGWNIPRACMLVQLRKVSSS
                     SLSIQTIGRIKRFPNPSYNKDQVSREGNRYYIYSNAQTKENIRRTLILKREFENEKFV
                     YGQINKVKIKQAIIGADFIREAKNSIVKEKIDEYFKKYHKEYIKNNKKLIGEQGNIED
                     KIRVYSWINNSIELELFINKFLLMHKKIFNEVLIEALNEKYDSIYSNNSPITRNIFWY
                     ILIKEYFNTFKLQYAQYIEKIDSTNQLYKILANKTLPETNEIFIDPDQIEKNNVKLNK
                     TENYAYKDLNDRLHHFDSNPETLFINEAKKIISEYKNEINVKVYTKNPVFHGLKLEYF
                     DEEREIKSSYPDFVFKINNGEVTNYLYIEVKSAKHDYNQQKTKNIVTSYKKYLDNKKP
                     DNALFVDDVEKNNNYTFLICYVDEENQDFYFLGASDNAELDKEVNISIPDGIKELIIN
                     KHKFISDIESLFKYFQNNK"
     CDS             complement(13031..14164)
                     /locus_tag="FBJFOEIK_00016"
                     /inference="ab initio prediction:Prodigal:2.6"
                     /codon_start=1
                     /transl_table=4
                     /product="hypothetical protein"
                     /translation="MINERLKMARQLLKEDGVIFVSIDDNEQAYLKVLMDEIFGEENF
                     VACLARITKKGGGRFGNSNIQKDTDFILVYCKNIYKAFKFKKVESDWDDYKFEDAKGP
                     YTLKHPLDGGAGNIKYNFEVELNNKIFKPRNGGNWSFSKERIDWMIKNEIIVENSKGI
                     LYVKNYKNLEIKKEGKEYKLCKKDGGIDWSSSKLMDNIYSNYYGTLDLKQIFNCDKFS
                     YPKPKNLIKRIISSCPNPNARVLDFFAGSGTTGHAVLDLNKEDGGNRTFTLVTNNENN
                     IGINVCYERLYRINKGRGSKGETDFDWIKKNEPYNQNLDVFEIKYYDTDALANNNEII
                     KKDFKNMLNDFNLSNVNKINEQEILLNLTALKPIEGKDSNESN"
     CDS             complement(14293..14664)
                     /locus_tag="FBJFOEIK_00017"
                     /inference="ab initio prediction:Prodigal:2.6"
                     /codon_start=1
                     /transl_table=4
                     /product="hypothetical protein"
                     /translation="MKDLKNYIDDIDNLNSFLLNQDQKKLIKEILVNTNNSNKENLDN
                     VFQLLIQRVKTGFVFDAAPSVDTKQIAILKKQEKLSFTNDLLNTNKNTLIIGENYDAL
                     KNLLAIERQKEQIGGGIIITI"
     CDS             14973..16781
                     /locus_tag="FBJFOEIK_00018"
                     /inference="ab initio prediction:Prodigal:2.6"
                     /codon_start=1
                     /transl_table=4
                     /product="hypothetical protein"
                     /translation="MKNKEIDAKQAKQERAEKLFGQTPIKKAIWIVAIPSLLAAIMAG
                     LYGFIDQIFILNLVPKNRNIFGNNESEIVQFLNPALHSGGFFSDYKIMIEQYNLHSIT
                     KLAEITPNSIVSTASAVFGPLILFSNAIVFLVPVGASIYYTKCVSKQLKRAGQDLWAT
                     MFWFTVALSLFATLVSFVFIWSGLLNVLAGETHIDYNIARIAGIDPNALQDYYSAAYS
                     LSIKWAKQFLYIYASGTILQGLTLYLSYFIRAEGYNSYVMICAIVANVINVACDALFI
                     ICFKMGVLGGVMATIVGWTFNTITYFVYISIKIKQNKSWLSLSHLFKFKFKKELLGPT
                     FLLGASGFLRIFGISFSFLIMNILITKTSFSMPDYFQYYWAKTQPIIMLFLTSIFGIN
                     DGARSLFTYNYSLRNMDRCKQVYKWTILIAILYSVLVYIFIALTSNNLWIWVLNIDPD
                     RIAGTSVFIKVMSLRIIAVSFVVVSLLAFQGSNDIAKSIFASIFENFICFVIIVPIGY
                     GIAWGIFNHDSANRVISNWIIIAVFVFNCVFASSILMLYSWWFVYKKMPYIDQAKVSW
                     SRRIEHKFFEHAEKQEELYNAQMQQEQVNESNNLKQ"
     CDS             complement(16861..17322)
                     /locus_tag="FBJFOEIK_00019"
                     /inference="ab initio prediction:Prodigal:2.6"
                     /codon_start=1
                     /transl_table=4
                     /product="hypothetical protein"
                     /translation="MENNSKNLKTKENAKLLIIFSAILLGIDVIYIICGSLVPVFGLL
                     LAIASIVFFILTVVYGFKTGSRGLSKNEITTRKLSISLVALFIISFVLAIVATAMFLS
                     GAAKTAIAIYGLSVIANLAQLGVLIALLCFAVKTYNSKNNSHPAQQQNLRQ"
     CDS             complement(17719..18039)
                     /locus_tag="FBJFOEIK_00020"
                     /inference="ab initio prediction:Prodigal:2.6"
                     /codon_start=1
                     /transl_table=4
                     /product="hypothetical protein"
                     /translation="MNNNLKTKENAKLLIIFSSILLGIDVIYIISGSLVPIFGLLLAI
                     ASIVFFILTVVYGFKTGSREPKNSNRMIIRKLSIALIALFCSSNCNSYCCNNNSNIFI
                     TWRI"
     CDS             complement(18165..20315)
                     /gene="clpB"
                     /locus_tag="FBJFOEIK_00021"
                     /inference="ab initio prediction:Prodigal:2.6"
                     /inference="similar to AA sequence:UniProtKB:Q7A6G6"
                     /codon_start=1
                     /transl_table=4
                     /product="Chaperone protein ClpB"
                     /translation="MEASYTPYEQEKDPLKEFGRNLTELATQNKLEPVINRDEEIRSL
                     VRILSRKTKNNPVLVGEPGVGKTAIVEGLARKIVENQVPENLKGKQLIEIDLPALVAG
                     TQYRGQFEERLKKVLKKIDEANGEIILFIDEIHMIIGAGGTGDSNMDAANILKPMMAR
                     GQLHLIGATTLDEYRKYIEKDPALERRMQKILISEPSIEDTITILRGIKERFEAYHEV
                     KIDDSAIVSAANLSARYIADRFLPDKAIDLIDEAASNIKTEMNYLPEPLEKINYQIAR
                     LEIEKAALTNDSETKQTAIKNKERILEIDKELNTLKLQKVDLEKRWKQEKEDIQKFSS
                     IKENIEELNRKLPLLQSEGKYVEASKIMYVLVPELIKTRDELEQKIQSRKNRLIKEVV
                     DAEEVADIVSKWTNIPVNRLLENQKQKILNLSETLKKRVKGQDQAIELISDAIKRSKA
                     NINDPNRPIGSFLFLGPTGVGKTELAKSLAEALFDDENHIVRLDMSEYMEKHSVSKLI
                     GSPPGYIGYDNGGQLTEKIRQNPYSIVLFDEIEKANSDVLNILLQILDNGTLTDSTGR
                     VVNFKNTIIIMTSNIGSSEIINKSLTIDGVRALLLRSFRPEFINRIDEIVPFNPLSPA
                     VVCDIVKLELSKLKKRVINNHNLVINFDDKIVKFVADNAYDSAFGARPIKRYIQKNIE
                     NKLAMEIIKGNLVEGDVALLTVSNNNVIELQTNN"
     CDS             20522..20980
                     /locus_tag="FBJFOEIK_00022"
                     /inference="ab initio prediction:Prodigal:2.6"
                     /codon_start=1
                     /transl_table=4
                     /product="hypothetical protein"
                     /translation="MKDIINKRFWFLFLFINVATLCIFLGIAYLNWALLTGYLVGVIS
                     FLIFLSGLHLVFKKMNDWKENASIKKNKNLAVIIFLILNFLALLIIALFVIFNLLYKN
                     KHSNANVAFVPFNVITMAIPYTLFSLQIIVMELIKKITTKRNLKRREENG"
     CDS             20973..21827
                     /gene="atpB"
                     /locus_tag="FBJFOEIK_00023"
                     /inference="ab initio prediction:Prodigal:2.6"
                     /inference="similar to AA sequence:UniProtKB:P9WPV7"
                     /codon_start=1
                     /transl_table=4
                     /product="ATP synthase subunit a"
                     /translation="MDRILRLHWFGGPVNPGEVSSFNDNQLFTLIILVALIFIISILI
                     FVAIKRQKVDKAPNTVVLMVESIIKNSDEFISETHGNKFDKMNPYFISLFAFLILGNM
                     LSLVGLAPIGTGLSAIFAATVISWLGTHIIGFIYKKFKYLFKILNPLEASSNFSPLIS
                     LTFRMYGNILGGVVLVALVSLFLNNIWTKIIGANLESPSAELNPIGLLILPAFNLYFD
                     IFDSFIQAFVFMILTISYWMQSAEEDIKEKHKDKIKEWKQEILKNKQNKNNIDNKNNE
                     TSVVEATI"
     CDS             21841..22146
                     /gene="atpE"
                     /locus_tag="FBJFOEIK_00024"
                     /inference="ab initio prediction:Prodigal:2.6"
                     /inference="similar to AA sequence:UniProtKB:Q0ZS24"
                     /codon_start=1
                     /transl_table=4
                     /product="ATP synthase subunit c, sodium ion specific"
                     /translation="MDKLENIVNAFNTASAGVNSKEAGVNYPLAYGLTMLGAGIAVLG
                     SGLVSIGQGLAVAKACEAVGRNPEALSKIRTLLILGLGIVETGSIYCLVISLLLIFV"
     CDS             22151..22732
                     /gene="atpF"
                     /locus_tag="FBJFOEIK_00025"
                     /inference="ab initio prediction:Prodigal:2.6"
                     /inference="similar to AA sequence:UniProtKB:Q2RFX5"
                     /codon_start=1
                     /transl_table=4
                     /product="ATP synthase subunit b"
                     /translation="MFQNFANLLSQSQNAIAAAKPSASAKIAEELNKTFNGLTFNWPF
                     FVFSLISLGLVVLIITLLVYKPIKKLIKNRQELIQKNIDTSILAKENALKVQEENDKK
                     IIEANNQAALIINHAKSESERIVNASTIAAKKQSELLLDQAQILINKKQSELQQAQKK
                     IIVENAVELAKKIIGREIRNEDNIKLINEVLED"
     CDS             22734..23273
                     /gene="atpH"
                     /locus_tag="FBJFOEIK_00026"
                     /inference="ab initio prediction:Prodigal:2.6"
                     /inference="similar to AA sequence:UniProtKB:P37811"
                     /codon_start=1
                     /transl_table=4
                     /product="ATP synthase subunit delta"
                     /translation="MQDFNEIIYNWAYAIYDLTNENKNLALVSNEAAEITRLLKKNKD
                     YLYVLNSYDIDENEKYRLIDETFSKYNFYLVNTLKLAAKQHVIKYIIVILTKFVELSN
                     EKRNIKYGFVYTISPLSERELKRLEVKLSNELKANIHLTNEIDPKLIAGIKIKVDDYL
                     IDNSIVNKLNDFKKVVENN"
     CDS             23286..24869
                     /gene="atpA_1"
                     /locus_tag="FBJFOEIK_00027"
                     /EC_number="3.6.3.14"
                     /inference="ab initio prediction:Prodigal:2.6"
                     /inference="similar to AA sequence:UniProtKB:Q8DLP3"
                     /codon_start=1
                     /transl_table=4
                     /product="ATP synthase subunit alpha"
                     /translation="MSLEPNDLSAIIKAQIKHFNEDISKQEIGRVITVGDGIALVSGL
                     SNVEYGELVKFESGVIGMALNLEEDLVGIVVMGDDRNIVENSTVYRTKQVISTPVGDH
                     LSGRVLDALANPIDGKGPIQYEYTRPIFKIAPGVMTRKEVNQPLETGILAIDAMIPIG
                     KGQRELIIGDRQTGKTAIAIDAILNQKGRNVYCIYVAVGQKNSTIAQIVDQLAKHDAL
                     KYTTIISASASDSAPLQYIAPYTGITIAEEWMARGKDVLIIYDDLSKHAVAYRTLSLL
                     LRRPPGREAYPGDVFYIHSQLLERAARVNSDYGGGSITALPIIETQAEDIAAYIPTNV
                     ISITDGQIFTKEALFNSGQRPAIDIGYSVSRVGSAAQTKLTKKVVSSLKLELAQYNEM
                     LAFAQFGSDLDQATRTVLDHGAKVYELLKQPQYSPYSSIEQIIILFCTKYRLINVIPK
                     EQILKYKTDILNYFRTNPNAINTLRAVSEVNDWTNELVEKLYNEIISFNELFVKTIPL
                     YNKDLYQPVPELPWKVCKK"
     CDS             24848..25729
                     /gene="atpG"
                     /locus_tag="FBJFOEIK_00028"
                     /inference="ab initio prediction:Prodigal:2.6"
                     /inference="similar to AA sequence:UniProtKB:Q5KUJ2"
                     /codon_start=1
                     /transl_table=4
                     /product="ATP synthase gamma chain"
                     /translation="MESLQKIKHRINSVNSTKKITKAMELVATAKFAKIKNQFENINN
                     YYQSVERVFLNLIKNSDQNIDELLNSASWKFKSKRNLYIVFGSDLGLCGPYNSEMYKK
                     ITQTVGKEDILIVVGSKLLSLIQKDNSHHIIQILTQIGDNPSYEIAQILSNKIYHVLE
                     ISWLKSIKLIYTQYINPIKSEPIVKEIFPISIDTLSNNDNNLAGEESSRSIDPSCFEP
                     NPTVILQNSFSIFFEASIYNALANAKLAEMSQRRTAMEQASDNAQDLINELNVQYNSS
                     RQAKITQEITEIINGSN"
     CDS             25746..27233
                     /gene="atpD_1"
                     /locus_tag="FBJFOEIK_00029"
                     /EC_number="3.6.3.14"
                     /inference="ab initio prediction:Prodigal:2.6"
                     /inference="similar to AA sequence:UniProtKB:Q5KUJ3"
                     /codon_start=1
                     /transl_table=4
                     /product="ATP synthase subunit beta"
                     /translation="MANKKTNENQEIQEEQNPVDESKNSENYGVISQILGSVIDVRFE
                     EGHTPKILNALKIIDEDKKFSNEQILEVAQHVGNDTVRTIAMNLTIGLKRGMKVLDLG
                     SPIKAPVGKEVLSRMFNVLGEPIDQKGGVFKHKMPIHRAAPSYEEQKSTLEIFETGIK
                     VIDLLVPYIKGGKIGLFGGAGVGKTVLIQELINNIAKQHGGLSVFAGVGERTREGNDL
                     YHEMQASGVLEKTALVFGQMNEPPGARMRAPFTALTIAEYFRDIMHQDVLLFIDNIFR
                     FTQAGSEVSALLGRMPSAVGYQPTLAVEMGQLQERITSTNNGSITSVQAVYVPADDLT
                     DPAPATTFTHLDAKTVLDRDIAALGIYPAIDPLASSSRMVDPNIIGLEHYNTARAVQN
                     ILQRFKELQDIIAILGMHELSEEDKKVVARARRIRNFLSQPFFVAEKFSGIKGQYIKL
                     SDTIRSFKEILSGKYDELPEEAFLYVGTIDDVIEKAKRLGVNVEK"
     CDS             27233..27610
                     /gene="atpC"
                     /locus_tag="FBJFOEIK_00030"
                     /inference="ab initio prediction:Prodigal:2.6"
                     /inference="similar to AA sequence:UniProtKB:P29709"
                     /codon_start=1
                     /transl_table=4
                     /product="ATP synthase epsilon chain, sodium ion specific"
                     /translation="METPKIHIIISTPLGIYFDKEASICTFTTTEGQIGIMAGATEFM
                     AALVPSKIMVNFLNSPDSKVFYIDKGIVQFKNNVLSIIVNQIDTKEIELDHKFSPEDQ
                     KKYTIIEEVTLKKSILKSQTNNK"
     CDS             27867..30005
                     /locus_tag="FBJFOEIK_00031"
                     /inference="ab initio prediction:Prodigal:2.6"
                     /codon_start=1
                     /transl_table=4
                     /product="hypothetical protein"
                     /translation="MKKTAKALLIICTTITPSFAMPLISAGCNKTTNHETNKENTIID
                     KQAPIKKQENDSNNPNKLESNSELAEAVQKANFQYKDIDKISMFDKLNKENLSNNLDK
                     KFKIKILKLEADKKNNLISISYNISFNDGGKIIKLENQKYSLTGLSTNNESYLNGLLN
                     DNDTIFNLTTNLKKGNEIDAYHLANGQGSISLLASNKNVYVPKDLILEYTWNEQNETN
                     KKLNGEVELDVSVKTKDNKTITRKNVKIANKIAEGVSDDYLIKYKKLALNYKDADKTL
                     IDSFSKGDIEQTLKNNFIAKFEKSSEEETKKFLEDNGIKYEVKSITEISLEKKTINVN
                     LQITLKNKKLANANIEVSGFKGVEKVSDEQVKKIVDKLTFGDVYFPEKIKEISKDETF
                     LNELPLYIKDEHQKINPEKFVDSEYLIKNGITEFDKNESGQLNYKVKYDENAKKLSVT
                     LKLNGKEYNVETTLTHELKLDEWVNEFGKEIDGDSNTIPVNEFSNKNLKLKKQIKEFV
                     AGLDFVQLNSIKRAKSSEAEKKLNLEGKATLIYEFKNIYDNSTYTKEVVFENLKKAEK
                     VDYKKQYASLIQKINDKKIITNNKWASQEEINKISAFKNNKETYSYKDNEGKEQSETL
                     YGRFKIQGKSGHLELHFGDNGKARESFKELKFDNDFLEAIKSKTLVNVVKGSKNNQWV
                     RFTQHNGKWCIVFAFKDDPELTPYYVQIEE"
     CDS             30129..31601
                     /locus_tag="FBJFOEIK_00032"
                     /inference="ab initio prediction:Prodigal:2.6"
                     /codon_start=1
                     /transl_table=4
                     /product="hypothetical protein"
                     /translation="MAKKKVLFKIFAMGTILAGGVFSLNSCIFKTSHTENKDNSFENN
                     TNNGQSNQHDLGTEDNNSRNLIVPESNNKPENDSIPQPESKPNIIPEPKPAPEITPEI
                     KPEPTPKPAPEIKPEPNENDYNKANHNQTHFVRPPFIAKFKIKNTDFSIATIFNHLDS
                     PGTRKKGEYIEPKPSILLADSSNRQSDLNKQGAQEVSEFLGLIDVINENKDLANFVIY
                     GGDTNIKNENFYLARKYPENIQFTLDRDLKLKKYDQKFLTSLGTSGKYSEQYDKMFFI
                     NQLPNTFKPKIITNGLLPYKVDIYRTFNDVISKAELEKLKGWKSKKNDKSTIRSQISD
                     HAPVFTDVVFSNQIETLKVNEALRKNQTLSKEQNTIRIAHWNILNFGGPNQDAKTMAI
                     ATTIYKSGFDIIGLTEINDGRGNYVQNIVKLLNKYTGKERYKFVLQNKKDTNIRPEYL
                     QSNKFGKAQQEQVAVIYDSQNFEFVSSRSYLKPIKYYKDN"
     CDS             complement(31633..39648)
                     /locus_tag="FBJFOEIK_00033"
                     /inference="ab initio prediction:Prodigal:2.6"
                     /codon_start=1
                     /transl_table=4
                     /product="hypothetical protein"
                     /translation="MKKSTKILKAIVALGITSSIASSSLVAISCKDKTKKPDTKITQS
                     ENKVSKKINYVALGDGFAAGYNSSLNYYSNNEYDSKNDLVLGTSYPSYIANFIKLLSD
                     KQTTLSTYYNYGLPLSNVNDWISLLSLDDKKESAHLNQVISYNQNLLSKFNSAKLNNL
                     FGDFSNKKLQELIKKIKQANLITISLGFNDLFEQSSFFKEAFDLLRENKNKEEILKYF
                     SKILLEFKKNCKNFEDSYSKLISIIKQYNPEANINLVGYISPYLKLTKLIDKQYNISL
                     TNDCIEELNKSLANIAKTNKLNYLNINNDIKNLKDNADKLNNNFFDCFPSNNLYKKLA
                     QDIFMKMSLPNNKYKELVDNNSNLNEFHQSLEFSKTPSEIFSMILGINGNNVDSFEKE
                     YTFEENADIKNINSSYNSNHIILQLKSMLNSNKNIEDKEILNTFSILFGLIGLDPKDL
                     NSFNKYLLEFLKNKENKKSIINFLNLFIDSKNLSKSFQDINNALNNAINKKSYAGLNF
                     EEIKKIVYSTTTSKQNIYKILKEIFYNKSLRQDLKRSEYAKLFKAIFSDVFIKKILKR
                     LLPQTTVDLFKNLFNNKDIEKGLDNIFQKVLNLLINNSDKYFKFEKIDDFITTLVHDS
                     SKDVNDLVSLIIKEISKDSKLANYLTGKIVDSLYKSYDLDLLEKPNISLFVSTFFDNI
                     SNFDGLSQISNIIIQILMNSKLDDDHQNRDLISEILNGILFDKYDLNKDNSLLFKILS
                     FEPKIQNINDYKQGLKHLVLKYAIKNNALMPKNIGKLIDKDSRESILRFYKNIALNAK
                     KNLNEFGSEIFKDIISLLVNELFKNNSLFSQLIDQIGNYVVIQPIVAFVKSINYKKIF
                     NNEEEIQKFVENVWDQLISTIRSEKVLGCLKNILNDFISGNNEYDFSSSYNFLVSFLK
                     NSKKNGSIDLLKTVISEIATNTKFIDKAVELGAIWLKKKANTELNDKEIKEISNYLIK
                     LINSITKSNLVTKLIENFDEKIQILDNKKIDTFDKLKNYLKSIFSDYFNIEKNKDLIN
                     NFVDLLLEKDNKSEGIKFSELIKTLSVLASKSELVNYVFKKFDIKSIILNYLDSFKDN
                     KLSNDTELNSLLQTLITKTRNYIDSQWENELLPKIKSIIELSAIDNKVIESKNINEFV
                     ANVISKNVGIVKEILNNFLDKEIKSNEEIKSDLFKLLKKQYPQFLAGIDSESNIEKLV
                     SKLIDFALQKQNVDLLVSTFASYISKYIENNGFNLDKISWSNALDIKNLIKHLFNYEQ
                     LNSLIDTLNEENVKTLFLILIKNLNEFANVFLANNDTTTQKQNEGSKPIKLDNDLNFE
                     QIFLLIKKLWNKLASSKSTIINELKPEVKKLLKNENLKQYLTKIINNELKNVHNEVLN
                     KVNTNDNNLANFIVDKFDKIIDNKLIDKVFEFIENLIENGSEYDAQTLPEFINKILKN
                     LADNKGFDALEQLLENVLSNKDITQKLVEFLVAFLEIEAKTKLNSDEINQLTNYFNKI
                     LPTSLKSNLYKNLKIKLTNEFKSINKYSWASILESVTKTIKNYFSFNNGELIKDVQQF
                     LTKKYEEQEINQIKDVELIKILKIVLEKETFINYISSKINIKEIILKYIDEINISSFK
                     GDVQENLQQIISYIKSFVETSYNEDLLPLIKELIKKLFDDNNLKDLNNISQWISKFIS
                     NNKEYVIKKIKEIFNKFINNKTLGIDIKNSIAKLLVSLMEQNLKNITWPVNAKETLLK
                     LISLGIEKLPEFNILDGLIENVLDYSVNNLNKNQFEFKKYDWNNLINIVSIINNLNYN
                     KIIEFVKSLKSEDIKNIALLLLKNIKNFENIIPDYSNESPLLPEHKNLDSSSTNIVGF
                     DGQINVNINVYFNLFKCVFSILDNKAKKEIKDELKNSVDIFLQSNKFKQYIKHNLLKI
                     KEKILKIDSKASELGNEIVETLMKVIFDSNNTKEFILTLLNSLIDLGDNNQWASISDF
                     NGLFKHLLSTNKDKFKAFIKNAVNEMTSNKNLINKSIEYALNLFNKKYSISSSSAQIQ
                     GIANLLTRLINKLGSMNVFSNILGDFIDLFVDADLLDNNGHFNGNALASKLLESIKKI
                     EYHNYLTTENLSELFETILDKNIDKNVLYNELNFAYSYIVDNLDKFKQAFSAKSNYTT
                     FNEVDKTKQDKEHEQFLKNLEKLIYNALKALNGSIKADNKNGKEALVEFVYNVLKDQI
                     KKFNWDGLKQDIIPKDKLELISKKFIDFPEIKNLIEAVVNDFLAGSKIESSNLGDLIS
                     KTITRIQDNLIKNSSELIKHLATDDEITNHIVESILSYLKIEGNDEDKKFLKDLIGKI
                     VPALLNNDFIKRKFIKRSIGLISNYAKQFDILNPVKWLNDAIEKIKSAFSFNDVLVLS
                     ELIGEDKPINETALVKLINLVFGKSNFNDSVIYNALRNLNNNSDESKRSNMNTLNSFV
                     SNALGSIFKPSKATDKDDPDNIEYSADVLKLLDTIYKLLAKAYNNDKDATSATYKVRA
                     QSEAWKAVYRFNVAVDFAIFEMFGRETLEKDREPGTWKNAPTLSLYQGTRAILWEFQE
                     GTSLKAIPGVSSKFTGMQAYFKNLERRREFTNYVYNETRGWLFSSWEYYKEENYGPES
                     ITYLIATSGYNKSESSKLKNVNFKVEENGKPNEVSKKEYILMTIKEGGYRKFMNMNNK
                     TSINKWSGLDKIRKGDY"
     CDS             complement(39658..41205)
                     /gene="ktrB"
                     /locus_tag="FBJFOEIK_00034"
                     /inference="ab initio prediction:Prodigal:2.6"
                     /inference="similar to AA sequence:UniProtKB:O32081"
                     /codon_start=1
                     /transl_table=4
                     /product="Ktr system potassium uptake protein B"
                     /translation="MIKKGNPKKSNVLFVFLKKLGTIRFIFLIYILFTILMSLMLYWE
                     VSHNPSKHISYLDALLLAASSFTTTGLSGVAVSEVFNMFGQILIAVCFILGGIGIFTF
                     KLYIFQSLLGLRTNLFSGQIHQTERGGSNIYETKKMIKVSISFLIIISILFSLIFSLI
                     FYYDNTALFSDEKMSQLNALSKNNPWTFNPYEESIRNPYHNFGMSLRFGIFHTLSAIN
                     NAGLDIIGTKSLQPYYHNYYFLFLTSIIFLIGGMGFPVFYDVWQKIKSIKKDNPRHCF
                     TLFTKFTIITYIFTSLIGLLLTFIFETTAKGANYFWNSSEYGSIGDKVFAIYFQTMST
                     RSAGFSTVNYYNFTQPTIMVHGILMFIGFSPVSTAGGIRNITVAIIFMSIITLIKNRK
                     NINAFHRQIGKESLIKAVNIFAIAIFITLIMTIVIYHTLPSDLKNVYNESYPMVYVMF
                     EVFSAFGNSGLNIGLTPNLGITGKILLIITMIVGQLGISQFLKIFTFSKSKPQRYQYI
                     YEDISIG"
     CDS             41359..42051
                     /gene="ktrA"
                     /locus_tag="FBJFOEIK_00035"
                     /inference="ab initio prediction:Prodigal:2.6"
                     /inference="similar to AA sequence:UniProtKB:O87952"
                     /codon_start=1
                     /transl_table=4
                     /product="Ktr system potassium uptake protein A"
                     /translation="MSLFKKIREICIIGIGRYGSSVARTLLADRNNNIRIVLVDEDEK
                     HLLPFKDEVEMIYVADCAEQKTLESLNIKDFDAVIVGASNNIEIVAALTECGVKTIIA
                     RASTKRHAQVLKQIGVSSIVCPEEEAGKKTAMLVANPALALYSENMVELQDGFVSASI
                     YVKNPAVANKKISELNFRNKYNVLVTMIKRDKHSYIPEGDFEIKLDDLITLIGQIEDI
                     IQVIEICAMNEK"
     CDS             42162..43493
                     /gene="pepC"
                     /locus_tag="FBJFOEIK_00036"
                     /EC_number="3.4.22.40"
                     /inference="ab initio prediction:Prodigal:2.6"
                     /inference="similar to AA sequence:UniProtKB:Q04723"
                     /codon_start=1
                     /transl_table=4
                     /product="Aminopeptidase C"
                     /translation="MAILDNELLKKLEAKYESNLNNKIIENAIFKNGIKASSTNNQVV
                     RKHDFQFSVEVKPGSITNQKHSGRCWIFAELNAARAKVMKDLNIEDLEFSQNFIHFYD
                     KLEKANAYLTWIATTGLELDNEDRLFRRYNENPISDGGYFEFFLNIASKYGIVPKSAM
                     PESFHSEATNDMVEQINWRLKAYTFRMREAYKKNHNMSEVEAIQQHALEDVYNILVKS
                     LGMPPKTFIFEYYDKDKKFVRLPEMTPIKFFETYIKQFVENKVDVISDPREIYPYYRQ
                     LVAPSVFNSVGGIEYKMLNIPMNELKAAAIKQLQSGQSIWFGCDVTTFYSKEGIFDTK
                     LYDYDLTLTETPKEFNKKEKFESRASVISHAMNLIGVNLDEKGNPINWKVENSWGTEV
                     GKKGYWSMSDSWFEEYVYMLIVDKEFLSKEAIEGLSKEAIEISPYDPLCEE"
     CDS             43607..43909
                     /locus_tag="FBJFOEIK_00037"
                     /inference="ab initio prediction:Prodigal:2.6"
                     /codon_start=1
                     /transl_table=4
                     /product="hypothetical protein"
                     /translation="MLGVDLTDIRRFKEYSETLLIKFLHPIEIEQFKKVSITKRADFL
                     ATRWAIKEAIFKADNQYYSFNQINITKDEVGRYVFKDFEISTSNEGRYIIAVVFKR"
     CDS             43931..44740
                     /gene="plsC"
                     /locus_tag="FBJFOEIK_00038"
                     /EC_number="2.3.1.51"
                     /inference="ab initio prediction:Prodigal:2.6"
                     /inference="similar to AA sequence:UniProtKB:P26647"
                     /codon_start=1
                     /transl_table=4
                     /product="1-acyl-sn-glycerol-3-phosphate acyltransferase"
                     /translation="MNLRTRIFFRFFGLLHCISFLCAKSRRDFKMPDYYKVVEKNDFL
                     QQKSNAILNHFNISVNVEGFENVPNGPCLIIPNHSTYLDPLIMWSALWNHRDGSKQSK
                     LVNFVARKEITKKKMVKRIADLGQTYYIDTQNPREALATLKDFGQFIKRNKSCGVIFA
                     EGTRTKDGKLGEFHNGAFKLAQSSYLTIVPATINNAANALDWNRKEKLEVKVTFHKPM
                     KPIQFQSLDSRVLAEQVKSIVASDYIDQTITSNETIKNKYSKRDKVKEVKR"
     CDS             44744..45568
                     /gene="scpA"
                     /locus_tag="FBJFOEIK_00039"
                     /inference="ab initio prediction:Prodigal:2.6"
                     /inference="similar to AA sequence:UniProtKB:P35154"
                     /codon_start=1
                     /transl_table=4
                     /product="Segregation and condensation protein A"
                     /translation="MSDLEKPIIREISIKEEPNKDQNNQTNSSIFKEKHVFKLKNFDG
                     PLDLLVSLIKEKNISIFDVDLSELANQYLEIIHSLQSYEVDIASEYLVMAAHLLQLKA
                     RMVLQDPEVEEEIKQEKKRLLEQIAEYEKFKEISLLLREQEEKRSRLFSKEPEDTQDF
                     VRDIDGSILDGHSNSSKLVVTLRKMFERTYAELIRNITISTIAVSPEEQKERIIKLFK
                     TKLQVTFKDVFSVPSLGHFVITLLAALDLVRQQIIEIYQEENEGEIHFKKGALYEE"
     CDS             45558..46190
                     /gene="scpB"
                     /locus_tag="FBJFOEIK_00040"
                     /inference="ab initio prediction:Prodigal:2.6"
                     /inference="similar to AA sequence:UniProtKB:P35155"
                     /codon_start=1
                     /transl_table=4
                     /product="Segregation and condensation protein B"
                     /translation="MKNKIIEALLFIQGSEGLSSEQAQQVFKLNTIQEARRLLRDFKT
                     YFNNLERGIKVLEFNDVFKFLTIESVKDYISDLVTITRKQRLSNAAIEVAGIVAYKQP
                     ITRGMISNIRGVVSDGIVSSLLEKGIIEEVGVAQTPGNPILYGITNKFYDYFKIKTLG
                     ELPPFPEFNKYSSEEEEEIDKDFNLFDSQRPETDNDGVLISNEGAEYDKF"
     CDS             46177..47013
                     /gene="rluC"
                     /locus_tag="FBJFOEIK_00041"
                     /EC_number="5.4.99.24"
                     /inference="ab initio prediction:Prodigal:2.6"
                     /inference="similar to AA sequence:UniProtKB:P0AA39"
                     /codon_start=1
                     /transl_table=4
                     /product="Ribosomal large subunit pseudouridine synthase
                     C"
                     /translation="MINFKAKKDDEGRILFKYLVKVCDNVPISRIERLFREKDIKVNN
                     IRVNDKQYKVKEGDLISIYGLIETSKHIDNKANTNINFKVIYEDKNLLIIDKAPNIAM
                     HSEENCLDDQVLKYLNFKKVSSFRPASIGRIDKKTSGLVVYAKNYKTLVEFENKQNKF
                     DKIYQFVSDFDEDVLDITVRLKKDIKNEKMIVDNNFGVKAQTIFYKEGNRKFAKIITG
                     KKHQIRATLAYLKTPILGDIKYGGKFAKRMYLHSYSIKFHDLSDDFKEYNEQVFICYP
                     KW"
     CDS             47033..47335
                     /gene="gatC"
                     /locus_tag="FBJFOEIK_00042"
                     /EC_number="6.3.5.-"
                     /inference="ab initio prediction:Prodigal:2.6"
                     /inference="protein motif:HAMAP:MF_00122"
                     /codon_start=1
                     /transl_table=4
                     /product="Aspartyl/glutamyl-tRNA(Asn/Gln) amidotransferase
                     subunit C"
                     /translation="MEKEEIKKLANDLLFEPSEEVIKLTNNLLNSIEKGLKDLEEFDL
                     QDIKPMSHINESPICFEQLRSDEPDKSFYLNKQDLLNNASEHDENYVIMKKVINDK"
     CDS             47325..48653
                     /gene="gatA"
                     /locus_tag="FBJFOEIK_00043"
                     /EC_number="6.3.5.7"
                     /inference="ab initio prediction:Prodigal:2.6"
                     /inference="similar to AA sequence:UniProtKB:Q9X0Z9"
                     /codon_start=1
                     /transl_table=4
                     /product="Glutamyl-tRNA(Gln) amidotransferase subunit A"
                     /translation="MINKGNLKEAILQLNADKNNAVSFVFKDAQLKEYGPLANCVFTI
                     KDNYADLNVIESASSRFLSNFRPSYQSTILKLLNEAGATCVARTNLDEFGMGGSGEYS
                     CNGLIKNPLNSNYLVGGSSSGAAATFSKNISFAIGSDTGDSVRKPASNIGQVGFKPSY
                     GAISRYGLSAFASSLDTVAYFTHNVQDAIILSSVLFKQDLKHDLTSVDLSFNADSVIE
                     TKPHKIAYLDCFDKLDISVADVYKKLLNKLEKMNIELVKISINEKLLQAIDTVYKVIA
                     FSESSSNLANLVGVEFGNRITGNSWEETFNLSRTEGIGKMVQSRMILGSYFLEDNNQI
                     KYFVKAKKMRRYLSDYFTNVHKSADIFIYPASNMSAPLIGKSYEPSYMDYILTNSNLT
                     GNPSLTLKLGIDKNNNLPFNLAIDGEIYKDCKMLSHALFIERVLEGEKNE"
     CDS             48646..50067
                     /gene="gatB"
                     /locus_tag="FBJFOEIK_00044"
                     /EC_number="6.3.5.-"
                     /inference="ab initio prediction:Prodigal:2.6"
                     /inference="similar to AA sequence:UniProtKB:O30509"
                     /codon_start=1
                     /transl_table=4
                     /product="Aspartyl/glutamyl-tRNA(Asn/Gln) amidotransferase
                     subunit B"
                     /translation="MNNDWEIVIGIEIHIELNTKTKMFSPIQNEYGDEANTNVSNIDL
                     AYPGSLPLLNSSAIIKAIKLAKALEMEIDPLVRFDRKNYFYPDLTKGYQITQQFHPIG
                     KNGLIRAKVQNSWKTFSIERIHMEEDTAKSIHENGLTYLNYNRCGVPLIEIVSNPVMH
                     SAEDAMAYVEAIRQTALVLDISDAKLNEGSLRTDVNLSVRRKGENVLNTRTEIKNLNS
                     LSNIKKAIEYESNFQIQMYENNLTFNQETKRFDEKMQKTVSMRSKGDAISYKYFPDPN
                     LPYIQLQQKFIDDIKIEEIPYKKELRYLKNCLNQVQISQLLNNISYAKYIDSINSKDF
                     KKATNVFFSDIVTYLNSNNKNIENLSFKADDARKVVEYLIDNRINKNNIAEIIKIKDQ
                     NPNLNIESIIKDNGFLIEIKEIDLNELVQEILNENPNLETEFKNNYNRAHKFMQGQIM
                     KKTMGKANLKNLDEIIKNRFNNE"
     CDS             50060..51166
                     /locus_tag="FBJFOEIK_00045"
                     /inference="ab initio prediction:Prodigal:2.6"
                     /codon_start=1
                     /transl_table=4
                     /product="hypothetical protein"
                     /translation="MSKKWNPNKLPTGWKVDEDQANRKPITISSTQIIARKKRNNILE
                     KILKWIIYGIIFIAIPKFIKSSKTKGKEIVNSAYEKINSNEFSFVPAGYAMYLFLSFI
                     PISILMLGIIGSVDEKYEVVLKNVILGQIIPGISEVIPSFSTLWGSTGNAIALILFAL
                     SVLILASKGYSKFIFSIDALYEHKSPFRVWKSRIKGFIVSVFVCLILSLILLGLTAFM
                     VFLIDKVGLGKFDADIKKMKLADFNLTTEFYLIYWFTTILFLPVFTYLGFLFYFVYAP
                     NFKLKMSQAHPGALIAAILTAIFILIFGSLTSLIPYKKFGIVASFMYIILLLSFTSYF
                     IYMGIIVNSSFYKTFINLPTVEKHSFWKKQKISI"
     CDS             51263..52267
                     /locus_tag="FBJFOEIK_00046"
                     /inference="ab initio prediction:Prodigal:2.6"
                     /codon_start=1
                     /transl_table=4
                     /product="hypothetical protein"
                     /translation="MNKLPGGLRHYIYWARSQTNISYRKWNSKRIAFVGVLIAISVVF
                     FLISVRIMPISALPSIKFSFIGLPIKITGFIFGPIVGMITGILADIISFALVPTYYNV
                     LYTIAVAVSGFVPGFAAYYFFNINELFFSRTYRIFKYKETIDYFKEQYDIALTIGNSE
                     DMQYFSEKIAFYEVKIIILECKKKPIAMINFSFISTLIILGIQVLIILAIFSNLDPSI
                     FEKNRFVKNKKFYMFLTSIGFIGMMIFVSLYRIFLKKKFETFLEIMAIISFSSVLEIV
                     NVILLAWADTSTLKTDFWVNFTAQSLFSPVKIFFNLAIILATYKVVAPLIKSKEGGHL
                     "
     CDS             52267..57114
                     /gene="valS"
                     /locus_tag="FBJFOEIK_00047"
                     /EC_number="6.1.1.9"
                     /inference="ab initio prediction:Prodigal:2.6"
                     /inference="similar to AA sequence:UniProtKB:P11931"
                     /codon_start=1
                     /transl_table=4
                     /product="Valine--tRNA ligase"
                     /translation="MKKIAISSLKVTNLKSINVVNEQFKNLINNLSFTLNANNILGFV
                     GGDSETNNLIFNYLTNNTINPKRYQGYIEFQTNLGEYSSIYKNSNYQNNIAFGFYNDI
                     LNNDLNEDNSYRNIKKYINHGAVIGALTEEFVSQWKPVFQDYKLLLQSEFAKLQYGVE
                     IELGSKLDDLLNELNQFDLRNIDAKNLKFDTLFKRFKDIEILYRTHEMKLFAFVNATI
                     AKYNKGLSFLKRKEYLDSKKEYEEVIKKIYKPFSKPNRFLNRVRFFSKFLETKKSSKS
                     SIKKFVNKLRRDLNIENYYYKYELKKTIKQSSFIHFYKNLYFNGLLLKFINKNLKAIL
                     GLKEAKSFELLYEIFDLKNNITNEVNVISNIDNQKELKNEIKAVIKNNFLNDVMPYIE
                     RIKASSYEHTQEVINDVTREIQTSNNYDLNIGEFGLANKAFEKLKTVESKYKDAKNEY
                     FWNYKTEGNAILKETKKVLRNFNKYSKINSHKLMRLKLKIFNLINLIKIKEFNNSVLN
                     EQVKKIKENLQFLKILRNEFDSYKYVVSDFKTASKKQIKLFVSKINIYKIIAKANIDV
                     NFLVEKLGSLSDDEKIRLECEKILINNPSLIIIGPNISKLPYEKQCETLNQLNKFVLD
                     NHKMAIYFLDNINIAQKITTDLYIINSSKIIEQGKTSQLIRNPINPIVKNMLNYKDEK
                     TQEDLSFYMSQEDNMENIYKYEIEPYHFVWCTWSELNRWINANNVKNKELMNLFIPQN
                     TFQSKGNKTIDNKEPFEETTLINLIDDEDNELRNLNMEKTFNHKIVEKDRCKKWNDMK
                     IFQTHDESKKPFTIILPPPNVTGNLHIGHALDNYISDTIIRFKKLQGYDVLWLPGTDH
                     AGIATQAVVEKKLASQNINKYQLGREEFIKKVWEWVDEYSKNIHNQWQKLGLALDYGF
                     ERFTLDDNSNEAVLKVFIELYENGLIYRDKKAINWDPVLETALSNIEVVPKETKQKMY
                     YIKYPIKNSKNFLEVATTRPETMFSDVALAINPQDSRAKQLIKEVIIHPLTNKEIPII
                     LSNKIDPNFGSGIMKVSAHAVDDIEIIIENKLPINECINKDGKLNDLAGEFKGLDRFE
                     AREKIAHLLSQKGLLIKEEEVVSNIGYSERSKAPIEILVQPQWFVKMSEFSKMLLKDL
                     RSDEGVKIFPPRFESTLENWMENAHDWTISRQIWWGHRIPAWYNEQNEIKVQIQKPEG
                     NWKQDDDVLDTWFSSGLAPFVFLGWPQDKSKLKRYFPTSLLVTGYDIIFFWVARMYFF
                     SLYFMDQKPFEHLLLHGLVRDSQGRKMSKSLGNGINPIQVIDEYGSDVLRMSLIFNCT
                     PGLDINYSDEKIQGAKLFANKFWNIARFVENIPVSITENIDFNKLDEYDNWILNEYLT
                     FKKNIEDAMDKYELTIIYKHIQDFVVDKFSNWYLEFLKFKENSYLIHYLFKQILILLH
                     PFMPFLTDYVFEKLYHEELLCSNLQTFALNKESSNNTPKIISLITALRKYREDKKISK
                     SIELFFYLNNLVFSSIDLKIINKLSNFSWKENHDFSLKTESFEVFIIQSKQDKENEIL
                     ELNKLIEFSQKEIEFNEKLINNPKFMEKANKNTINEKLANLKLHKEKLEFYKNQLKEK
                     QEKIN"
     CDS             complement(57194..58387)
                     /gene="pgk"
                     /locus_tag="FBJFOEIK_00048"
                     /EC_number="2.7.2.3"
                     /inference="ab initio prediction:Prodigal:2.6"
                     /inference="similar to AA sequence:UniProtKB:P99135"
                     /codon_start=1
                     /transl_table=4
                     /product="Phosphoglycerate kinase"
                     /translation="MKKTIEDLQLENKKVILRVDFNVPISNNTIMDTKRIDEELPTIK
                     YILSKNASLIILSHLGRVKTEEDKKTKSLEIVAKKLAQLLNRDVKFINENRSEAVTNA
                     AKNLKPGEILVLENTRFQDLNNKAESNNDEDLAKYWASLGDVYVNDAFGTAHRAHAST
                     YGISQYSKESALGFLMNNEVEHLQKLLVGFKRPFVAIIGGAKVSDKIKVLEKLFELAD
                     KVLIVGGMAYTFQKALNRKIGTSIFEEDKVEMAKEYLNKYKDKIVLPIDNAYVDEFVD
                     KTPKFTSPENPDIPDGNMGLDIGPESIKLFASIIKNAKTIFWNGPAGVTEFSNFEAGT
                     KGIATAIAQNRDCYSVVGGGDSVTAINKLGYQDKFSFISTGGGASIEFVQGKKLPGIE
                     AIQDK"
     CDS             58499..58909
                     /locus_tag="FBJFOEIK_00049"
                     /inference="ab initio prediction:Prodigal:2.6"
                     /codon_start=1
                     /transl_table=4
                     /product="hypothetical protein"
                     /translation="MAKILNAQKQKDTRTLSYDPEKDSLTLLISEFQLYNKNTKFIND
                     YSEMEKFHYFKESRWMKTMDEKLQDQVQEFSKRQKKLNAKYKSYIEYSKWSESPYATK
                     TKPLTKWNRIIIISVFIILVIIMLLIVIGLNKLW"
     CDS             58927..59508
                     /gene="cdaA"
                     /locus_tag="FBJFOEIK_00050"
                     /EC_number="2.7.7.85"
                     /inference="ab initio prediction:Prodigal:2.6"
                     /inference="similar to AA sequence:UniProtKB:Q45589"
                     /codon_start=1
                     /transl_table=4
                     /product="Cyclic di-AMP synthase CdaA"
                     /translation="MEIKLLIVLLVLLAGVIIFIIANYSITWIKNKKNSKSNKKVLGE
                     STKIRIIYQLKEALEFLSKTKTGAIITIENKDNLDLLRTDGVILNANISASLIISIFN
                     KHAPLHDGAIIIRNNKIYYAATYYKITKKSIDNKYGARHRAAMGISEICDATTIVVSE
                     ENGGITIAKNGTFSPVLLENLQERLVNIFKDNN"
     CDS             60081..61274
                     /gene="tuf"
                     /locus_tag="FBJFOEIK_00051"
                     /inference="ab initio prediction:Prodigal:2.6"
                     /inference="similar to AA sequence:UniProtKB:P22679"
                     /codon_start=1
                     /transl_table=4
                     /product="Elongation factor Tu"
                     /translation="MAKLDFDRSKPHVNIGTIGHVDHGKTTLTAAIATVLAKKGLAEA
                     RDYASIDNAPEEKARGITINTSHIEYQTEKRHYAHVDCPGHADYVKNMITGAAQMDGA
                     ILVVAATDGPMPQTREHILLARQVGVPKIVVFLNKIDMFKDDEREEMVGLVEMDVRSL
                     LSEYGFDGDNAPIIAGSALKALQGDPEYEKGILELMDAVDTYIEEPKRETDKPFLMAV
                     EDVFTITGRGTVATGRVERGVLQLNEEVEIVGLKPTKKTVVTGIEMFRKNLKEAQAGD
                     NAGLLLRGIDRSEVERGQVLAKPKTIVPHTQFEATVYVLKKEEGGRHTPFFHNYKPQF
                     YFRTTDVTGGIEFKPGREMVVPGDNVELTVTLIAPIAIEEGTKFSIREGGRTVGAGSV
                     TKILK"
     CDS             61552..64620
                     /locus_tag="FBJFOEIK_00052"
                     /inference="ab initio prediction:Prodigal:2.6"
                     /codon_start=1
                     /transl_table=4
                     /product="hypothetical protein"
                     /translation="MNEKKKKIAIPLAILCGGLAIATTALIAIKARRHKIANQLQKEN
                     LLQNFKKLQKQLKELLGYKIVNEINVFHEQEVLQGSLKINNKSETKVIEEETLRLKDA
                     ITLLISKIKNQINQKELEFAKFNEIKDKLQEYIKNELSKQEYEHIKQNIENELNKYTP
                     ISLESTLIEIQNATNNLIKLLNESTKEKDNIDNLNAKEQLKASISQANQLLPQLSDND
                     SEIAKAKKSLDAEIKNANQAVTSNNTASMQSAKTTLDAKIAQVNQQLQQFNKEKENKF
                     NELKQTRSQIDAFINANKNNPNYTALVRDLTNAKEAKKSVSESSNKSEIIAANQALQQ
                     ALQTAQSAKTEADRTNGDAKTKLSASLSTAKELVKKLVDSDSKIQQAKTQLDQEIQKV
                     ESAIASNNTAAIQALQKPFDTKISEIQNQLTEFNKDKTNKFNELKQTRSQIDAFINAN
                     KNNPNYTALVRDLTNAKEAKKSVSESSNKSEIIAANQALQQALQTAQSAKTEADRTNG
                     DAKTKLSASLSTAKELVKKLVDSDSKIQQAKTQLDQEIQKVESAIASNNTAAIQALQK
                     PFDTKISEIQNQLTEFNKDKTNKFNELKQTRSQIDAFINANKNNPNYTALVRDLTNAK
                     EAKKSVSESSNKSEIIAANQALQQALNTANAKKSSIDNELRPLRNDLQSKIDDFGPIR
                     NTNFSWISSKLETAKNKLAKELTKADAIKNNPSSSKQALKDSSQQVQKLGNELLKTIT
                     EELGKAETKNSNIGYRLFKLAQAEQFNNTDVDKLKNAWEERQTLISKKQKPNNQSTKD
                     YLTQLSTEMSTQESTIKKVIMDIQAHIRNNLNIQYRSEAQKLIDNMKRFYGDKVGIES
                     LQNWQDFMDYSVLNVDDTLKDDFNKALRVLVGDYTKNPPVSSWFINKRNRSIENYQNL
                     RNLILIRENEILLDKAKDLDKRAEKTIKFVDENINNLGQRAKTLKQEILNAKKDLSNF
                     TLNHQKNQFTAKEINPKISLLENKLNEINQYLLPIIKQKAVSKISEIEKK"
     CDS             64607..65176
                     /locus_tag="FBJFOEIK_00053"
                     /inference="ab initio prediction:Prodigal:2.6"
                     /codon_start=1
                     /transl_table=4
                     /product="hypothetical protein"
                     /translation="MKKNKKELEDIIRSNFYLWEKNEINKYISELTNKQVDLRSNINF
                     ERNWESIKDKLDNLNIKENVSLLKEVIINNSNAQYSINKILLTIPEFIKVAKTTRSNN
                     LRLLSEQFKYTLLSIDNSWKEVKKILDENKTLSRENITKLNEKIKLFVDRSRELKESL
                     RWFDNFHENISDQRIKNKLDEVRELLKNV"
     CDS             65356..65730
                     /locus_tag="FBJFOEIK_00054"
                     /inference="ab initio prediction:Prodigal:2.6"
                     /codon_start=1
                     /transl_table=4
                     /product="hypothetical protein"
                     /translation="MIKKRRRKLGWLTFIAGGVAITAFVLIMCRFCKKPNKQIKDRTS
                     LNLFNKAQSELKELINSPIAKLCQTAIEQKVLNDSNKINEKSTDEEISKNTEYLNSSI
                     ALLKNKLDLAKQELEKFNMAMF"
     CDS             65812..67254
                     /locus_tag="FBJFOEIK_00055"
                     /inference="ab initio prediction:Prodigal:2.6"
                     /codon_start=1
                     /transl_table=4
                     /product="hypothetical protein"
                     /translation="MPFNSIEQVKSESLTLKNNIDELKLKLKEVKKSRLAEAKNKLKA
                     IIDSEPSKYVDSSGELQTFNDSNVEAKSTLEDIDKKIDAAIRASNDLNEKIQNYKSAR
                     LSDLESSRNDLSNFIANDLKDPVYKEIADKINEKIKEVKGVGKNSTIKELQVAIKTLA
                     DAKEKAIKEKAWIDRVGINKVREIRKSRILLVDAEYIARFLRSGNGESFKQKNEFNKY
                     SGTEFLKLKNELERVSNLKDLNALDGVGYKEIWKANEDLKKYIPIINGAIKQFLYENF
                     EGWFDVFSVNNLNDWAKYCYPPKYTGASEKLVAFKNEVQQKNEELRAKAIDAKWMDIL
                     TTYNPQLWKLNTDGIRDKFREVYITEEAKKNNLAYQAVDLLNKLESFDLNNSKLDKQE
                     IKDFKEKLSAKNLEIEKYLSSEKTFEGYRIYNPGLWMRDLDWKIKEQEKILNDINSKI
                     SLIEESSFTNQELKNTFAELKQKLSILNKN"
     CDS             complement(67334..69064)
                     /locus_tag="FBJFOEIK_00056"
                     /inference="ab initio prediction:Prodigal:2.6"
                     /codon_start=1
                     /transl_table=4
                     /product="hypothetical protein"
                     /translation="MKKSKKFLIALSSSLIISAATIPASIYCIIKNKNSWIQKYNNSR
                     ESAEKLINLINKNEHYYYFAIQQKNDLQNFLIKNNLTTKNSTKQFMDSFYKINSMNSK
                     INNDIKNIEFYEYAEKILASVKQLKSLHSKLINIKANNNIKQDLDCLISKCEISINKN
                     KNIDNSLNLNDLKERYSEISAAIKNVSNSLDQYENTISKKINEYKENISKIENIKNSY
                     FSHIDNGEEYYKLFKDEIESFKKDFKKIQSIKSYDEYSKEIDAKINYLKQEIKEHARL
                     SKEIKENGENKVNKDSGEDTFLELRNSKFKEPKSFLLLWSAFSKLYKMPKEKFINLKP
                     AQIKQFFKEYEERKEAFYRINEMALVLERTWQIYIHKERILEHFYFKSPETNKDYLFF
                     EYNDKNILKEFKDIETELLSYQKQKQDKLDKYLYSFTINHDTENIDEEKLIKSNDYYF
                     NPEEDMMYLHYHFGQLLDQKINSVFEYYNKKAKALLQKIQNNANYSKQKDKLQKLLSK
                     NVSYKLIFSGETNRENIYYNWQFYKVKKDNEDNIVPIEKFPEFYEKEIFTSQYIHELD
                     DILNELKDVQ"
     CDS             complement(69129..69716)
                     /gene="tdk"
                     /locus_tag="FBJFOEIK_00057"
                     /EC_number="2.7.1.21"
                     /inference="ab initio prediction:Prodigal:2.6"
                     /inference="similar to AA sequence:UniProtKB:Q97F65"
                     /codon_start=1
                     /transl_table=4
                     /product="Thymidine kinase"
                     /translation="MYKTFNDGMIEVITGPMFSGKSEELLRRVRTLEYAKMLPLLIKP
                     EYDNRFSDDEIVSRCGVRRKTHSLKNINEVYELLKQDKYKAIIIDEAHFFGNSLIEVA
                     DDLANKGYLVIVASLDQDYLRKPFGPIPALMAMAERVTKLQAICVVCQHAASTSFRKD
                     SSNEQNLIGDYNEYEARCRKCHIMGQKQKELLKNK"
     CDS             69812..70915
                     /gene="ychF"
                     /locus_tag="FBJFOEIK_00058"
                     /inference="ab initio prediction:Prodigal:2.6"
                     /inference="similar to AA sequence:UniProtKB:P44681"
                     /codon_start=1
                     /transl_table=4
                     /product="Ribosome-binding ATPase YchF"
                     /translation="MSLKAGIVGLPNVGKSTLFSALTLNEAEMANYAFTTIEPNVAIV
                     NLEDPRLYELAKIVQTEKIVPATFQFVDIAGLVAGASKGEGLGNKFLANIREVDAIVH
                     VIRCFENADIMHVNNKIDPISDLKTINIELILADLQTIENVINRIGKKAQNSGDKELK
                     FEFEVALKIRNALENEIMVKNLDLSSEEQAVIKSYQLLTAKPTIYVANLDSDSFKNLE
                     SAKYYQELNKYLQDKKEILIPICIKLEYELCKFNDEEKEMFLNEYNIECSGLNLIIKK
                     SFYLLNQATYFTAGKIEARAWVFKKGMNAAQCAGIIHTDFEKKFVKAEVIKYEDYVAL
                     NGEKGCREAGKIAIEGKNYIMQDGDVCFFRVAK"
     CDS             71242..71934
                     /locus_tag="FBJFOEIK_00059"
                     /inference="ab initio prediction:Prodigal:2.6"
                     /codon_start=1
                     /transl_table=4
                     /product="hypothetical protein"
                     /translation="MNLIKIDLHVHSQDSSHTGSNISQESDLEKLLILTKKRVKIVSF
                     SDHDNFYIESYLKRLEIIKQYNIDITLWPGIEVNLRKYDGQIGQAIFIFDPDSNLKEL
                     NEVTKKEFRFNSNKYTYKDAVELFKKSNFNFMVFPHAGKGQDNMEWQDICNSQVDGLD
                     ITDFNNSNKKKILKQDPNIPVLYFSDTHTWKKYPQYGKFCSYVEVENKDQITFDEVKN
                     NIRNNKVDYDKV"
     CDS             71946..73625
                     /locus_tag="FBJFOEIK_00060"
                     /inference="ab initio prediction:Prodigal:2.6"
                     /codon_start=1
                     /transl_table=4
                     /product="hypothetical protein"
                     /translation="MIKSLKIKNNNETYDINLNNQVNVIVGEKGSGKSTLLLILAEAI
                     VNKKLFKNEYEWFNEKAKFLVDSINIDNTEIKTQDFSYIFDSENKQNSKDAGISEIQK
                     NLSGYISQNDSRKNSLDSSEYVEKQKSNCIDNFTEKIYYDQDQKMLKQLDDFRLLEDL
                     LNEYRHERNRQIALSNVFNQSFNLNEGSTKNIATIDYDSSNEIKKIKELLKSIEETRE
                     KIYSTNLVVNNLLAQFEQSSSLLQISNEQLLDIQQRTENVILQNNLFLEYYNQYNLVV
                     SKDKKALECFKLSFTNAKRAYLEELSNTLKIQNDNEQLLEHFSNLGRIMKKINRQYNS
                     IIEKEIILNWTLEETDKKNKNIKYKIESFALSEEEKNLILNKWLGSTNKSNTIADVLN
                     GNIKDNFDIKKMIKALIKDKIKIYAGDEEYKNLSMGQKTLFGITHAIDTLNNVPNEQY
                     LLLDQIEDNLDNKTIYEKIVPMLQEQIKKGKQIFIVTHNPNIGTLIKGNIITTDIFNT
                     NLNKKFVVNEIIREDNEIDTPQSLYLEGSMKALYERLKVHEEKINKTKGDK"
     CDS             73625..73921
                     /locus_tag="FBJFOEIK_00061"
                     /inference="ab initio prediction:Prodigal:2.6"
                     /codon_start=1
                     /transl_table=4
                     /product="hypothetical protein"
                     /translation="MITIDYVFTKDEKRLIVISNASDSKNKYKIEIDLDNPSDAWNKE
                     NINNFIIRAISISDEKLSEPQLTESAQEQLQKGNKQIEFIKNLFTNFVERYNEN"
     CDS             complement(74026..75651)
                     /gene="argS"
                     /locus_tag="FBJFOEIK_00062"
                     /EC_number="6.1.1.19"
                     /inference="ab initio prediction:Prodigal:2.6"
                     /inference="similar to AA sequence:UniProtKB:Q99W05"
                     /codon_start=1
                     /transl_table=4
                     /product="Arginine--tRNA ligase"
                     /translation="MKTTKDIIIASLNEALEKLNISKPIVLTESKNYGDYSSNIALTL
                     QKDLGKKAIDIAQEIVRNIDLNKFKEISEIKVAEPGFINFWVSNSVIANTINQINNEG
                     STYGSIDPKGKGAINVEFVSANPTGYLHIGHARNAAIGATLCNILEKAGHRVVREYLV
                     NDYGNQMNKMADSIFARYQQIFNPEFPMPEDSYHGGDMIEFAQAFYDIHKDEYKNVEY
                     TDEIRKTFRSFGRDFALKNIIEDMKKFGVTFDIFTSEAEQYAKNRVWPAIHRLKTTYK
                     KDGATWLETTKGGKDDKDRVIIKSNGDSTYFCADIAYHEQKLLELNDQNGKIVDIWGA
                     DHSGYVERVKFSFEDLGHRRDQIEILLFQLIRIMKNGKEVKMSKRLGTSLTLRELAEE
                     VGNDAIRYFLIDRSYNSRIDFDINKVTDNNENNPMYIIKYAHARACQLLDKVGIENPI
                     ASDELDNEYAQKLVAELKEYPELISTMAKTYKVNLLPPYLLKLSKAFNSFYSNTKVLG
                     SPNEQSLAALVKATKIVLADGLKLMDIEAPEKM"
     CDS             75712..76917
                     /gene="cysS"
                     /locus_tag="FBJFOEIK_00063"
                     /EC_number="6.1.1.16"
                     /inference="ab initio prediction:Prodigal:2.6"
                     /inference="similar to AA sequence:UniProtKB:Q06752"
                     /codon_start=1
                     /transl_table=4
                     /product="Cysteine--tRNA ligase"
                     /translation="MKRYYLCGPTVYNYPHIGNLRPIVSFDLMIRAQRQLGEDVYFLH
                     NITDIDDKIIAKAKQENKTEKEISSFYEAYYLNLFKLFSIEMPNKIVRVTDSLNDMYE
                     YIQSLIEKGAAYQVNGNVYFDVLKFKDVYGKISNQKLANLISDSSNEVDKRSPYDFAL
                     WKDTTEGIKFQSPFGLGRPGWHTECSCFINKYFEGKQLDIHGGGIDLIFPHHENENIQ
                     HFAINGQDIAKDWIHFGTLNYKNQKMSKSIGNIIYAEEFLKNYSADTYKLLMLSTSYS
                     KPINITDELLASLQKQINNIEVHFNKSQLENIKYTLDKQIIDSILKNVSNLDFSLAFK
                     QLNEQLKSPLNYGNAFFVFKVLGFKLVENKVSNDDKELYRKWNILKEQKQYDKADEIR
                     NILKTKRLI"
     CDS             76917..77609
                     /locus_tag="FBJFOEIK_00064"
                     /EC_number="2.1.1.-"
                     /inference="ab initio prediction:Prodigal:2.6"
                     /inference="similar to AA sequence:UniProtKB:Q7A794"
                     /codon_start=1
                     /transl_table=4
                     /product="Putative TrmH family tRNA/rRNA
                     methyltransferase"
                     /translation="MKKIVFGKNSVLEAIEYEFPIEEIYLQKGLVNNNLKSKKVVYLD
                     RNSLDKLTENGNHQGYAAKLKDFQYQDLGSIFKDGSDKVLILDHIQDPQNFGAIIRSA
                     NVFGFKHIIIPKDRACDVTPSVLKTSSGGFKNVKVIKVNSLFDAIEELKNKGFWIYAS
                     ALNQQAKKLNDAKFNEKIAIIVGNEGSGVSKTLLKHSDEIIYIEQDKESVQSLNVSVA
                     TGILLYTVFNKK"
     CDS             complement(77678..78613)
                     /gene="arcC1"
                     /locus_tag="FBJFOEIK_00065"
                     /EC_number="2.7.2.2"
                     /inference="ab initio prediction:Prodigal:2.6"
                     /inference="similar to AA sequence:UniProtKB:Q7A627"
                     /codon_start=1
                     /transl_table=4
                     /product="Carbamate kinase 1"
                     /translation="MSRIVIALGGNALGNNPEEQKELVKVPAAKIAELVKAGHEVIVG
                     HGNGPQVGMIFNGFVSAHSVNPKSPLVPLPEAGAMSQGYIGYHMVNAITNAFKNEGLK
                     NKEVLYILTQTLVDPKDLAFQNPTKPIGPFFATEAEAVAANPNSTIVEDAGRGYRKVV
                     ASPKPLNFVGINQIKKAIESGATVIVGGGGGIPTVEDENGFIKGVDGVIDKDFALAKM
                     AALAKADYFIVLTAVDYVKVNYNKPDQKDLKHATKAELEKYIAEKQFAPGSMLPKVQA
                     AIKFVEEGGKAAFIGDLKDLENILAEKIGTKVTLN"
     CDS             complement(78615..79658)
                     /gene="arcB"
                     /locus_tag="FBJFOEIK_00066"
                     /EC_number="2.1.3.3"
                     /inference="ab initio prediction:Prodigal:2.6"
                     /inference="similar to AA sequence:UniProtKB:Q8EVF5"
                     /codon_start=1
                     /transl_table=4
                     /product="Ornithine carbamoyltransferase, catabolic"
                     /translation="MPLNLKGRSLDSALNFTTEEINYLLDLSLELKRAKFAGLHTNNR
                     PLVGKNIVIMFQKDSTRTRCSFEVAAADLGASCTYIGPTGSNFGKKESVIDTAKVLGQ
                     IYDGIEFRGFKQSDVDALVKYSGIPVWNGLTDAEHPTQMLADYLTFKEHVGDLRGKKL
                     VFSGDIKNNVARSLMIGAAFFGVNIVLCGPKAQWEIVKNGPDHKAVYEACQELFKRNG
                     GSVSFSDNKLEAAKNADAIYTDVWVSLGEDFSLFEPRIQELQSFQVDMAMIKAAKENV
                     IFLHCLPAFHDDQTQFSATIKETLGAKYPVVSTGAMEVTDEVFQSKYNKSIEQAGNRM
                     HTIKAVILATLGY"
     CDS             complement(79851..80369)
                     /gene="mscL"
                     /locus_tag="FBJFOEIK_00067"
                     /inference="ab initio prediction:Prodigal:2.6"
                     /inference="similar to AA sequence:UniProtKB:P0A742"
                     /codon_start=1
                     /transl_table=4
                     /product="Large-conductance mechanosensitive channel"
                     /translation="MTSKELEEKKHYIKKSYIDAKKIVSRGNMFMLAIGLLLGASFGA
                     LVSSLANDVIMSAITKAIGMKNLDAWVVWPGIHATKETGGIFIGKFLGALIQFIIVST
                     FIFIGLMIVFTIKNSILYAKAKKNPIEEEINEEPAPTTEELILNELKKLNENLLKTKN
                     SENKKDLKNDLK"
     tRNA            complement(80432..80524)
                     /locus_tag="FBJFOEIK_00068"
                     /product="tRNA-Ser"
                     /inference="COORDINATES:profile:Aragorn:1.2"
                     /note="tRNA-Ser(gct)"
     CDS             complement(80592..81545)
                     /locus_tag="FBJFOEIK_00069"
                     /inference="ab initio prediction:Prodigal:2.6"
                     /codon_start=1
                     /transl_table=4
                     /product="hypothetical protein"
                     /translation="MERKTKKILNLALGSIATILPISIVSCSCKLEKINDEEQQNFKE
                     KYDKKIKEIENSNEWQKNDYYKQLIADAKKLINSINKKIDWIKEFDILLLRIKKLTRI
                     AKPNNQNNTNNDKFNINNFHEAKFDFEILKNNKFEVGKATEINIARIADGDTISDSYR
                     NKYRFNGIDTPETHKITNGKFEETSGIQYKYGKIAENYTKNFLNNAAKIWVVPQETKS
                     RVNTKDENFYDNYKRIVAIIYYQDKITKKIYNLNEQLVFFGMARMYYISTNPQSIYYT
                     KNIDYYKQLQEASNHAKNLKLGIFDSGNDINKIYPQRSRKN"
     CDS             complement(81529..82389)
                     /gene="fba"
                     /locus_tag="FBJFOEIK_00070"
                     /EC_number="4.1.2.13"
                     /inference="ab initio prediction:Prodigal:2.6"
                     /inference="similar to AA sequence:UniProtKB:Q5XA12"
                     /codon_start=1
                     /transl_table=4
                     /product="Fructose-bisphosphate aldolase"
                     /translation="MEIQNLNQTLKKIKEENYAILHININNLEWAKFVLLATKEANLD
                     IILGASPSAIKYMGGYKTVVNLVNGLIQDLEIKTNVILHLDHGNYNDCINAINAGFKS
                     IMYDGSKEDFETNILNTKKIVNIAKKMDITVEAEAGRIGLDISKNKSLDIQKTNIEDA
                     KKLANTGIDLLAVAIGNIHGQYESNWKGLDFELLDKLNQEIKIPLVLHGASGIKEDDI
                     KKAIKLGIKKINFNTELQIANAKALNDFLKNNNFLENKNYNPRILYANSNEAIYKCTL
                     DLLNKYGKKN"
     CDS             complement(82463..82831)
                     /locus_tag="FBJFOEIK_00071"
                     /inference="ab initio prediction:Prodigal:2.6"
                     /codon_start=1
                     /transl_table=4
                     /product="hypothetical protein"
                     /translation="MYIFCHYESYIYIIYRELLIRYIVRKCYNKKQILWGDYGIKIAS
                     WYSQRNLDRHDALDFETLFNYVKDELLERWKEELTSSISDEELLIKKRGELYKLLTID
                     GRFFKKVNGLWTSKRPEFKN"
     CDS             83178..84407
                     /gene="arcA"
                     /locus_tag="FBJFOEIK_00072"
                     /EC_number="3.5.3.6"
                     /inference="ab initio prediction:Prodigal:2.6"
                     /inference="similar to AA sequence:UniProtKB:P23793"
                     /codon_start=1
                     /transl_table=4
                     /product="Arginine deiminase"
                     /translation="MSVFDSKFNGIHVYSEIGELETVLVHEPGREIDYITPARLDELL
                     FSAILESHDARKEHQSFVKIMKDRGINVVELTDLVAETYDLASKAAKEEFIETFLEET
                     VPVLTEANKKAVRAFLLSKPTHEMVEFMMSGITKYELGVESENELIVDPMPNLYFTRD
                     PFASVGNGVTIHFMRYIVRRRETLFARFVFRNHPKLVKTPWYYDPAMKMSIEGGDVFI
                     YNNETLVVGVSERTDLDTITLLAKNIKANKDVEFKRIVAINVPKWTNLMHLDTWLTML
                     DKNKFLYSPIANDVFKFWDYDLVNGGAEPQPQLNGLPLDKLLASIINKEPVLIPIGGA
                     GATEMEIARETNFDGTNYLAIKPGLVIGYDRNEKTNAALKAAGITVLPFHGNQLSLGM
                     GNARCMSMPLSRKDVKW"
     CDS             complement(84525..85052)
                     /locus_tag="FBJFOEIK_00073"
                     /inference="ab initio prediction:Prodigal:2.6"
                     /codon_start=1
                     /transl_table=4
                     /product="hypothetical protein"
                     /translation="MELFLTFKFIIQNMNLTEVFEAQKKLDLAFANSIEKTEFLNIKI
                     KMVIALLVELGEFANEVKLFKYWKKDKSINQISMLEEYADGIHFITSIALKNNITSFD
                     IKPIIKYNDFTLQLAYTYQCFTKLFLHHNKRLIKKAYGVYLGLGKIMNIDRDMICTAY
                     AKKNHKNYERIKNNY"
     tRNA            85087..85170
                     /locus_tag="FBJFOEIK_00074"
                     /product="tRNA-Leu"
                     /inference="COORDINATES:profile:Aragorn:1.2"
                     /note="tRNA-Leu(caa)"
     CDS             85332..86144
                     /locus_tag="FBJFOEIK_00075"
                     /inference="ab initio prediction:Prodigal:2.6"
                     /codon_start=1
                     /transl_table=4
                     /product="hypothetical protein"
                     /translation="MDNRKQELKQLKKIPLQENWPRILILLISAIGLLVLIYITLVFK
                     NKYEESFELEIFNDIFVSCLVGIFSGALLVLASFILLDVFKRNKIKNFFEYYCYLSSL
                     KSKNKFLFFKNYDLREIINNKNQLTKQEFICFVAEKLNYTMPSIEYKNLVNEINSDFA
                     KHSFLDPDFKKQKKATLTRLIIFEIVIPLFVSIALIVLIACLFNNDDQPIRAIYRLII
                     ILVSAIIVLSLSILIYELFILSKVKNYQNFNNLYLLSFNNYSYKYLNSSLVR"
     CDS             86506..88599
                     /locus_tag="FBJFOEIK_00076"
                     /inference="ab initio prediction:Prodigal:2.6"
                     /codon_start=1
                     /transl_table=4
                     /product="hypothetical protein"
                     /translation="MKKINKILLGLAPAAALIAASGLSVACVHTGTGYGFDQTDDGKL
                     VLASGFSNTNKQGIALKAVVDAYNKWIKDNNKQSEGYLPVEVKTLANGYNTNTLRSDL
                     DAKNSNDFYNMTLNYPAAASILSQYKMNLAISKEDYDKFGIENGFNLGNDLIGGNTKK
                     EKWVVPLSRSSEMLSVAKALVGKFIKELKDLGVKISDKDNTKVNEYLKYYTDNTNEAQ
                     GVNETWAHAKSDKIDKEQIVKALPEMSDQIFRDYSSMINFSIQAKKMYNKDPLLNVIG
                     FDSLPNVINTMTTSLTGGDINKGYIKPDEDKITTGGFDYSTFLKDANSEQSKLFKKIV
                     DLILEGVKEGAVWIGGAGAYGSNNLLKYQLAMSLGSTAGYSHTFSTAKSLTNLKIKDT
                     TTSLDQSTLEVSSQIPKESDKWVIQIKSGKHTNGVYGKNNWASAKKYDKKITQEAADI
                     IKKQVQGQEGYLVELSSTFEYKNNKISLKKVNKELDAVYLGKIYEGNEKEYFFLKKSQ
                     VVNEVVSSNKILNQDDADWISSPLAFDKTTKKAVFIQGPSILPIHANEKEDKATKLFI
                     NWMFQHDLENFEIVEVFKGEPKTTKFDGKQKPIDIFNEYGSYISPTKSYFSSDKANKL
                     NKATKIAFDNFKQLDNKDSGYIPSEDIATSLSDVLREAITSAGKAALSKANVNEVFEY
                     KEFVSKILGQLSNQL"
     CDS             88687..89655
                     /locus_tag="FBJFOEIK_00077"
                     /inference="ab initio prediction:Prodigal:2.6"
                     /codon_start=1
                     /transl_table=4
                     /product="hypothetical protein"
                     /translation="MKKYNKFLLILASSAGLVVGAPLLSVSCKTVDKEKINLSKFNVI
                     KKNYEIPVYEFSKVGTIFNKSINYRMYVTDEKGNKTIKEVSQSLWDYYNYIEGEVTRI
                     FDGDTIEIKVTKQPNSKPGGKVLHVPTTMKLRIPMIDTLEENTPEVGKEEKELAKKDH
                     AYAEKLIPIGSKVRVISSNWSEKTYDRFVGYVFFGKNFERQFDIEMLAGGYTLARLDT
                     TKVISEFIADLSKESTEAKEIRSYLLPYAAYAINYGILNRKGFYGEVANMRSPYELSS
                     KYLEHGQGMVDFSLSILHYNYWKKPKLATKKNNIYRYLEQINQNKK"
     CDS             89667..91607
                     /locus_tag="FBJFOEIK_00078"
                     /inference="ab initio prediction:Prodigal:2.6"
                     /inference="similar to AA sequence:UniProtKB:P75264"
                     /codon_start=1
                     /transl_table=4
                     /product="Putative ABC transporter ATP-binding protein
                     MG187"
                     /translation="MKETKSREELLKDIHSFSKQRHEIKKTLPAIEIKNLVIDFGESL
                     AVDNASFCINKGELVTLLGPSGSGKTTTLNAIAGLLRPTGGKIFFSGIDVTKFSPQQR
                     ELGLVFQNYALYPHMSVYENIAFPLYNDKHWREETLEKTKLSQLKIFEIILNAYKVDE
                     KAIEDLKTKCYYSIDNPKETKKYLNKLISQYNDIIDEQINKLNFYKTKKTAEGTSLTK
                     NVLQYIKKLGLQRQAEISEAREKFLGEKQKLDREFEFTHDKNILKNISALKSEFSDTV
                     SKIKSKSAEEIANAKKEYSEKYNEALARNTQAIKDAKLELMEKKREQAESPLVNKIKE
                     IKNRYVLVSKITNVEYTEAVENVFGSLFNSQNITKGSFDTKLKALIFALDQETQNQIS
                     EISKDVLTIDEAIVKDVLDVAQRVEITKNLAKRPTQMSGGQQQRVAIARAIVKKPKIL
                     LLDEPLSNLDAKLRISTRKWIRSIQQELGITTVFVTHDQEEAMSISDKIVCMSTAKIQ
                     QIGSPMELYLKPKNEFVAKFLGMPEMTIFEAQIKDGYIIYNNKKLLKAPEGYQKSSID
                     VGIRGESLIEEEEGIFEGSIKLVEHLGKEIQAQIFIKELNKIANVFLAKKHNYELGEV
                     VKLNAKSEGLFHLFDVDSKERV"
     CDS             91607..92626
                     /gene="yteP"
                     /locus_tag="FBJFOEIK_00079"
                     /inference="ab initio prediction:Prodigal:2.6"
                     /inference="similar to AA sequence:UniProtKB:C0SPB3"
                     /codon_start=1
                     /transl_table=4
                     /product="putative multiple-sugar transport system
                     permease YteP"
                     /translation="MKTYFWKKYRVKNTGLALSTLNNRVSFWKPFLLMLPSLITLTLF
                     TIIPFILVLIFSSTYQVGATVYDKGFGLRNYIKLSKDPIFHIAIRNTLVYAILALPIS
                     LAISILISSAISFVIKQSFRRFWQTVFFLPYVTSGIAVSIAFAFLFRTSGGFINMLAG
                     KNIQWLDNPNDGNWNAFVVILIRGVWGNLAFQILILTTAMLSVNPDLYKSASIDGSSN
                     LKQFFAITLPSIRKTITFLFTVGIIGSIKTFPLALFDNKPAEAAANSGMSIMLYIFWY
                     VQRGVNGVAGAASLILFLLGLLVSFGLRKLVSLVFFANKKIGEINVIRKIENKTLKRK
                     VVFKI"
     CDS             92568..93545
                     /gene="araQ"
                     /locus_tag="FBJFOEIK_00080"
                     /inference="ab initio prediction:Prodigal:2.6"
                     /inference="similar to AA sequence:UniProtKB:P94530"
                     /codon_start=1
                     /transl_table=4
                     /product="L-arabinose transport system permease protein
                     AraQ"
                     /translation="MSLGKLKIKHWREKSYLRSKQELMSKPYSSTKASSLIASWAFKI
                     IILVFFALVIIFPFYFMIEMSFVEKQLSTDSRTTILFPRAIVEGGKSFFPENYRDAFE
                     SGFLEALVFTAGITTFSVLIRLGFSITLGYALSLRNWRGKNSFFIFFISLMILPEVAL
                     LSGQYRLVVALGWTIGWGQFFALVMPFAASIFFGYMYKNAFEAIPNSVKESSMLDGAN
                     GIKYFFKIAMPMVSATTWTVCILTAFASWNSYTWPALIFKTLGSPWKPLNLWVFTTGK
                     SQESEIQIVYTSIRMAATVIAILPMFIIYFILKKRIMNAISRQGNATKG"
     CDS             93508..93732
                     /locus_tag="FBJFOEIK_00081"
                     /inference="ab initio prediction:Prodigal:2.6"
                     /codon_start=1
                     /transl_table=4
                     /product="hypothetical protein"
                     /translation="MQFQDKEMQQKDRIMEKDINVQLVKLSKYQKKSKIKKVFVYIGI
                     GFVLISLIVIMIFGVYGIIGGLDGLIKKGL"
     CDS             93839..95287
                     /locus_tag="FBJFOEIK_00082"
                     /inference="ab initio prediction:Prodigal:2.6"
                     /codon_start=1
                     /transl_table=4
                     /product="hypothetical protein"
                     /translation="MAYGTKNLLIFKNNLIQNKQNLKSFALKLSFYVLKQMPQIKSVI
                     LAYDNEYWKKMSQYVTYYLKSRGINVYFLHKNHLGVPFSFLEFSFKKLNALDLAIYFS
                     FFDSKSCKIQTIFKNNQEINFFDFNNFNLNENEYQFLNDEPIYLDTKMLLNDYLNQIT
                     SNRVTKYHNSILNLIINKYQYNFELIKKIMGFDDLGYKFINKQRFTNDTIFRVSKTFL
                     TRGMQFNYFARFFINQEVKYYLAYKKLFNYDFKQILNEHLVALYIKFQNTFFSSMLIN
                     DNFFKINKVYINQLYPTPILIKVCEMFDIEYSFVLQQQDIILNDNENVLYVDNNDISF
                     LSAEYNYRDSFKTFFYINEMLNYFETQQIDIFDIEKELKLKFLTYKEFEIECSIANLV
                     HFKDKLSIQKSISRIEIDQLTVFENKQDKYIKHIAKIALKTNPQCFISISYNEISCKL
                     KFSVFYSQTTKIFNKIKEYFSKFLLLNKKIRN"
     CDS             complement(95303..97453)
                     /locus_tag="FBJFOEIK_00083"
                     /inference="ab initio prediction:Prodigal:2.6"
                     /codon_start=1
                     /transl_table=4
                     /product="hypothetical protein"
                     /translation="MKRLGKLFTLMTIGLLPTTTLILSSCSTTENSKYGFDQEDDGQL
                     VLAIGFLKNDWQGLAIQGIVDTYNKWIKDNNKQSEGYLPLKISWLASGYNTSSIALDF
                     KVKNRKDFHNILLNYASAAALYANHKMNLAIDDKDFKKYNIEPVFNVANSLIANNKYN
                     KKWAIPLSRSGEMTTVAKALVGKFVKELMALGVKLDSQNSSKLQSYLDYYNNNDQEAK
                     GVDGIWAYSKTTPENLKKLTPEILKELPIMSDKLFDNYSDLINFAIQAKRLYNADPTL
                     NVLGIDEIPSAINVMATSIIGSDINKNYVNPDDNCPTTGGYNYDNFIEKPDSPQAKLF
                     KKVSSIILKGIQEGAVWVAKQGVWGTGIFTTYKLAMVITSTAAYHYTFVSENGKNNNY
                     TIKQANRVLNPNTTIEILNDTPKNNEKWLLKFKQLNDKYSNTIWTADASEKDIKDAEQ
                     NPRYIKKISSLSTKEAKKLQSKAGFIVSGPEYSYNKIEDKIELKIGNKITKFQGIYLG
                     KFFNNDNNEYFFIDKKDVEVNVLNANNFINQEDVDIISPPYSYSENEKYRGIILQGPS
                     VIPVHANKREDKATKLFINWMYTQPLNNLELYKVDSKGKKINVQRFPDGTKAIDAFNI
                     FSGYISPTNKYLSQDAKNVTKNIAEEIAFTNFKHLIKEGSIYKPADDVATRRSGQLRD
                     AIKQAARSILSDANVLKIFDYNEFINKIKLLFQE"
     CDS             complement(97712..99874)
                     /locus_tag="FBJFOEIK_00084"
                     /inference="ab initio prediction:Prodigal:2.6"
                     /codon_start=1
                     /transl_table=4
                     /product="hypothetical protein"
                     /translation="MKKITKLFTAVAAGLFPATALISASCSKTENSKYGFDQDDDGQL
                     VLATGFSKSNWQGFAIQGIVNTYNNWINDPKFKEERKQAGYLPLKISWLAAGYNTSSV
                     ALDLETKNWKDFHNILLNYASAAALYANHKMNLAVDDKDFKKYNIEPVFNNANSLIAN
                     NKDNKKWAIPLSRSGEITTIAKALVGKFVKELMALGVKLDSKNSSKLQSYLDYYNNNK
                     QEAEGVDSIWAYSKTTPENLKKLTPEILKELPIMSDKLFDNYSDLINFAIQAKRLYNV
                     DPTLNVLGIDEIPSAINVMATSIIGSDINKNYINPDDNCPATGGYNYDNFIENPNSPQ
                     AKLFKKVSSIILKGISENAVWVAQPGVYGSSIFTGYKMAINIGSTAGYRHTFVGNNEK
                     NSTYIIKQANRVLDPTTTIEILNNTPKNNEKWLLKFKQLGVKYPNTIWASDASEKDIK
                     DAKQNPTYIKRVSPLSINEAKKLQGKAGYIVSGSEYSYNKAENKIELKIGNKITKLQG
                     IYLGKFFNNNENEYFFINQEDVDVKVLKANNFINQEDADWIAAPYSYSNNDKYKGIIL
                     QGPSVIPVHANKREDKATRLFINWMYTQPLNNLELYKVDSNGKKTNIQKFPDGTKAID
                     AFNAFGGYISPTNKYLSQDAKSATKNIADEIAFTNFKHLINEGSIYKPADDIATRKGD
                     QLRDAIKQAARSILSDANVLKVFDYKDFINKIKLLFQE"
     CDS             100286..100885
                     /gene="rpsD"
                     /locus_tag="FBJFOEIK_00085"
                     /inference="ab initio prediction:Prodigal:2.6"
                     /inference="similar to AA sequence:UniProtKB:P21466"
                     /codon_start=1
                     /transl_table=4
                     /product="30S ribosomal protein S4"
                     /translation="MSKFVGSMFKKSRRYGISLLENNKEFTKGKKRTTAPGQHGAKRS
                     KPSDYQLHMYEKQKVRYMYGLNERQFKNLFIKVSKKAGVTGINLLQTVESRLDNLVFR
                     AGFARTRAQARQLVNHGHFTVDGCKANIPSMIVKVGSVIELKEALQNNVAIKDAIEVM
                     TVAPWLTKENFKVTFTRLPERNEFAKDINESLIVEYYNR"
     CDS             complement(100924..101769)
                     /locus_tag="FBJFOEIK_00086"
                     /inference="ab initio prediction:Prodigal:2.6"
                     /codon_start=1
                     /transl_table=4
                     /product="hypothetical protein"
                     /translation="MRKIKKQLLLFLPYWILLAGFVIYLLVSAIMLKIDGQIDQFNLF
                     PLINQIFLIAPSYTTQLLLTLLSIGLFLNFYFVKRYLSKRSIELDHKEKRRNYLIIIL
                     TTAISLIVIFLINVMILFIKQNFYEIVHRHWNTKTPVYLENTKIIEYFYVYIFRLTYW
                     FLLSFLLIKITNNFKKAILFTFVIILIYLISLILGILFYQISHDRLTNYLIIVLSSIV
                     FPEILNTLFSLSSITMTLNPLCNNIYLINLVYIPAFILFIVLIAKTKEKQFIFFKKAN
                     YVKNK"
     CDS             complement(101867..102517)
                     /locus_tag="FBJFOEIK_00087"
                     /inference="ab initio prediction:Prodigal:2.6"
                     /codon_start=1
                     /transl_table=4
                     /product="hypothetical protein"
                     /translation="MICSRLLLPLNDVDEYKLIPLVRTIEFTIYAKASKIKHDNEVLL
                     TSISNNLSQYDIDNFQGLYCDINQAFVADNQLFDEETEYQFKFSNSNDEDNYQASYII
                     QKLIKKLLNFVNDEDFNYCFIIMTKIQNNIIKPFYIYCNPEDAKKELEQLFKTLDNTK
                     YEALLLEAANTFSFELKKFNEEYLNKSSWFYNYIHNQMSLWIEKANDIIFEKLKNN"
     CDS             complement(102695..102862)
                     /locus_tag="FBJFOEIK_00088"
                     /inference="ab initio prediction:Prodigal:2.6"
                     /codon_start=1
                     /transl_table=4
                     /product="hypothetical protein"
                     /translation="MNDKNNKVSGNTHTRQQMNNYSNQNNSNNSAYRSNLNNHSNQLN
                     PNNSNYKGNKK"
     CDS             complement(102872..103558)
                     /gene="rnc_1"
                     /locus_tag="FBJFOEIK_00089"
                     /EC_number="3.1.26.3"
                     /inference="ab initio prediction:Prodigal:2.6"
                     /inference="similar to AA sequence:UniProtKB:P66670"
                     /codon_start=1
                     /transl_table=4
                     /product="Ribonuclease 3"
                     /translation="MSFCVVQLMAEEFGFLKSASQYYNKYEDLEEYCLIANKNESDFT
                     DLKNQIVSNKTLAKKINKLGFAKYLVLGDNDKRNNVANQDSVKVDLFEAIIGAIAIDS
                     GWDIKRLKNIIIKMLDIEHFFRDVDCREKRPDKFKLENAINTLKELAERGECSMPIYQ
                     ISEKPIIDDNGKQWWHCRCNVNFRNLQWMGCLWTKYTEGYGTSKKLAKKMAAYIVLCD
                     HYGLPNEYKN"
     CDS             104086..105012
                     /locus_tag="FBJFOEIK_00090"
                     /inference="ab initio prediction:Prodigal:2.6"
                     /codon_start=1
                     /transl_table=4
                     /product="hypothetical protein"
                     /translation="MSNEEKIYVFSYGTIQDPQFYKELLPNSKPMPAILNGYAKCVDE
                     TMYFLLKKDLSSQVKGSVFEINKEELFLIDRWELFPQYQRFQVNVLLTETNEILENVY
                     VYTKLEVGKYYLATDDMGFSRNPNANENNLNAFIEMEKAIKDFPLTDYIFLYDINEQE
                     FEEINKLTHPYAALIIDDKENRNYVAIHGSIFAIKEDGKMYAALTSFSQKSNLNSIFY
                     YQAFNEKLLNSKPEITLKSLYDNTNIDFLINKKPVYYLSSREDKTINETQVGWYENKA
                     FELVEKDFDIDPFIRFNKMLKAFFDTKQKNDK"
     CDS             105002..106708
                     /gene="uvrC"
                     /locus_tag="FBJFOEIK_00091"
                     /inference="ab initio prediction:Prodigal:2.6"
                     /inference="similar to AA sequence:UniProtKB:Q5KWH6"
                     /codon_start=1
                     /transl_table=4
                     /product="UvrABC system protein C"
                     /translation="MINKEIIIKNVPHKPGVYLWKNKNGNIIYVGKAKDLKNRMLQYF
                     DIKMQNSFKTEKMRQEIADFSTIILSSEREAFIEERKLIDFYKPFYNVLFPTRDSFPY
                     IRVKLLSTNKLIIDIKNHYKKEPNSIYYGPIPDNKNFKPLIRYLNHLLLSKDGIIIEK
                     QSPEFAKQRFEQAKSIMKFGPDFKRNLKQTINEAIEMNLFEQARFYDQILDLLNYNKQ
                     SQNIFIKTIKDIDVFGFYQYQNYMMVNVMIYKNGSLVNSYDYIFEIILNEHEFVNQFI
                     DEFYVNNQLPDQIIIPLKYYELGGFDYNDKVSVPLNKLNKNLIDIAIENASNNIEQKI
                     KNYLSKQTKDNEIFNKLCSYLNVYAERIVLFDNSFLSNTNEVIGAACYFKNGQAFKKF
                     YRFYNLKLNLLRNADVEYMQQTSFNYLKDLGDQVDVVIVDGSIGQINEVKKSMAFLNL
                     NIPLFGLVKNSKHETQKLIDSNNNEIKIDDQDVFNLLSRMQTEVDRFAKYRYNQKQRK
                     SMLSNPLLKIKGIGFKTIEKLINYFGSYKKIQQASFDEISKVANKKAAKLICEDKGES
                     FY"
     tRNA            106773..106848
                     /locus_tag="FBJFOEIK_00092"
                     /product="tRNA-Arg"
                     /inference="COORDINATES:profile:Aragorn:1.2"
                     /note="tRNA-Arg(tct)"
     tRNA            106918..106991
                     /locus_tag="FBJFOEIK_00093"
                     /product="tRNA-Gly"
                     /inference="COORDINATES:profile:Aragorn:1.2"
                     /note="tRNA-Gly(tcc)"
     tRNA            106994..107067
                     /locus_tag="FBJFOEIK_00094"
                     /product="tRNA-Gly"
                     /inference="COORDINATES:profile:Aragorn:1.2"
                     /note="tRNA-Gly(gcc)"
     CDS             107502..108095
                     /gene="azoR1"
                     /locus_tag="FBJFOEIK_00095"
                     /EC_number="1.7.-.-"
                     /inference="ab initio prediction:Prodigal:2.6"
                     /inference="similar to AA sequence:UniProtKB:O35022"
                     /codon_start=1
                     /transl_table=4
                     /product="FMN-dependent NADH-azoreductase 1"
                     /translation="MAKVLIIYGSVIPRENSISTKMLDLFVDEYKRNNINDEIKILDL
                     NNEDMYSLTDKNFKLFYSEENSDKYINLLKSVDKVVMNAPMINFNIPTIIKAFFDRIA
                     VANKTFSYKYASKGSSIGLLNNLKVQIIATQGAPLGWYPWASHINYLEGMWKFLGANL
                     SESILLAGTKVEPLNKMQPQEIIETISKEIIKKASIF"
     CDS             108198..108641
                     /gene="rplK"
                     /locus_tag="FBJFOEIK_00096"
                     /inference="ab initio prediction:Prodigal:2.6"
                     /inference="similar to AA sequence:UniProtKB:P62441"
                     /codon_start=1
                     /transl_table=4
                     /product="50S ribosomal protein L11"
                     /translation="MAKKVVKKAKLQFAAGQAKPGPALAGVGINMPEFTKAFNDKTRE
                     RGNEPVPVLITVYEDKSFEFKLFTSPTSYKLIEAAKIKKGSGVANKEKVGSITIDQLR
                     AIAEYKLPDLNTTKIDSAMKQVAGTAKNMGITVEGYDEWLKGSAN"
     CDS             108641..109333
                     /gene="rplA"
                     /locus_tag="FBJFOEIK_00097"
                     /inference="ab initio prediction:Prodigal:2.6"
                     /inference="similar to AA sequence:UniProtKB:Q99W68"
                     /codon_start=1
                     /transl_table=4
                     /product="50S ribosomal protein L1"
                     /translation="MAKRITKNIKNVKSLVNKKDVFPLADAIELAKKASFAKFDESVD
                     IAIRLNLDTRKSDQQLRGSVVLPHGTGKSVKVLVATDEVSAQKASLEAGADFVYSSAE
                     LPEVLNQDKYDFDVIVADPKMMLVLGKFGKKLGPKGLMPNPKTGTVTINPAKAVEELK
                     KGKANYRADKGGIVHASFGKKSMETNVLAENADTIIQTIKRLKPQTVKGTYVLNITVS
                     TSMGQSVKVRID"
     CDS             complement(109444..110817)
                     /gene="eno"
                     /locus_tag="FBJFOEIK_00098"
                     /EC_number="4.2.1.11"
                     /inference="ab initio prediction:Prodigal:2.6"
                     /inference="similar to AA sequence:UniProtKB:Q8GR70"
                     /codon_start=1
                     /transl_table=4
                     /product="Enolase"
                     /translation="MSKIIKINAYEVLDSRGNPTVKVELNTELAYSEALVPSGASTGS
                     KEALELRDKGTKYENNWFGGKGVQLACDNVNNIIAKAIIGKEVSKQEELDNLMINLDG
                     TETKSKLGANAILAVSLAIAKAGAIEANLPLYKYLAKLNNQVAYKMPVPMLNVINGGE
                     HASNTIDFQEFMIMPIGAKTFKESLQMANFVFHTLAKLLKQAGHGTQVGDEGGFAPNL
                     HTHEEALDFLVNAIKVAGYNPATSGEKAVAICLDAASSELYHSDTKLYVFKKFKKAIE
                     EKRPGFEKYQNVKYSFTSDEFVEYYGHLIEKYPIISIEDSHDENDWDGFIKMNKRFGN
                     KVQLVGDDLIVTNPKYIQMAIDKHAINASLIKINQIGSLTETFKAITMSQKAGFVAII
                     SHRSGETEDTFIADLAVALNTGEIKTGSLSRTDRIAKYNRLLKIESELGNEAKFEGKN
                     SFYNLKN"
     CDS             111021..111734
                     /locus_tag="FBJFOEIK_00099"
                     /inference="ab initio prediction:Prodigal:2.6"
                     /codon_start=1
                     /transl_table=4
                     /product="hypothetical protein"
                     /translation="MNNIDNNLFFIEEEIKKIEKIAKEDPLKAIYVLDEDKKQFSLKE
                     DLDDLDALRDNIEFQLKKQNLITSTKLDTLSLINSLKNKKMGYAFMLSYNELKKRDDI
                     AKYAIEFQDFFKGNDFDSKGFQTLIYDLLVNSNIDFEYDIQNKKINPKKLGSLLKNAE
                     IQKMQDEIIATFDKDISKNKVARQVFSAYLFQNWVAILLHETKDDYLKISHVIEVILG
                     NQTSDSLSEEEKELYNIFK"
     CDS             111777..113207
                     /gene="tig"
                     /locus_tag="FBJFOEIK_00100"
                     /EC_number="5.2.1.8"
                     /inference="ab initio prediction:Prodigal:2.6"
                     /inference="similar to AA sequence:UniProtKB:P80698"
                     /codon_start=1
                     /transl_table=4
                     /product="Trigger factor"
                     /translation="MSRTLNKKESELTIEYTIQGEQWENAKEKARKALRANVQIDGFR
                     KGHVPAFEADKRINPIEVYQKALDSILDNIYKEQIISQITKDDEIVGHANLRIKDINE
                     EKAEISFVFPLFPEVKLGDYKKLGVKLGSCELTEKDLNDAKSQIASNYVVMLDSKEPI
                     KEKDQVNFNFKGFIDGKPFDGGEAENFDLVIGSKQFIPGFEDKMIGLKAGEEKDLDLV
                     FPKDYHAKNLAGKSVVFHVKINFVKTPNYPTIDDNFVKEINLPNVKNVAEFEEYVKFI
                     ALKNKLANVKNEFINEAVKKLSEQSEVSLSESLVEEEADKYYQNFLNNLKQQQITEKD
                     YYEFSKSTKEESLNVFKKQAQINLKQMFVLGAIAKAESLKVTLEDYEKEVEKLAKTYG
                     LAPEHVKQILKFENVENNLINERISEILLKENDTKAFENFDKLLKEVEEYEAKQTQAI
                     VDEAKRKREEAEKIAKESKENIDEQK"
     CDS             113299..115893
                     /gene="secA"
                     /locus_tag="FBJFOEIK_00101"
                     /inference="ab initio prediction:Prodigal:2.6"
                     /inference="protein motif:HAMAP:MF_01382"
                     /codon_start=1
                     /transl_table=4
                     /product="Protein translocase subunit SecA"
                     /translation="MKIFEFKSTEMRIAEATLKRINALEPEISKLSNEELQQKTIEFK
                     SRLKAGETPEQIRPEAFAVCREATKRILGKRPFDVQMIGGIILDLGSVAEMKTGEGKT
                     ITSIAPIYLNAITGQSVIVSTVNEYLAERDAQEMGQVFNFLGLSVGINKSQMSSELKR
                     EAYACDIVYSVHSELGFDYLRDNMAMSKEEKVQRGLDFILLDEVDSILIDEAKTPLII
                     SGGDNDESNLYTIADLFVRTLSQDDYFIDEETKSVYLTDKGIEKANKYFNFKNLYDIE
                     NSELVHRIQNALRAHKVMKLDVEYIVRNDKIELVDSFTGRIMEGRAYSEGLQQAIQAK
                     ERVEIESETKTLATITYQNFFRLFKKISGMTGTAKTEEKEFIDIYNMRVNVVPTNKPI
                     ARFDDKDEIYVDMHSKWKAVTAEVKRVYKKKQPILIGTAQVEDSEILHEYLLSEGIPH
                     TVLNAKQDASEAEIISKAGQVGAVTIATNMAGRGTDIKPSKEALELGGLYVLGTEKAE
                     SRRIDNQLKGRSGRQGDVGYTKFFLSLDDQLILRFSVQDHWKEIFKEYGEDSIPGEAI
                     RKAFLRAQKKIEGFNFDNRKSVLNFDDVIRQQRDLIYEQRDLILNRDDLGTIIRKMIS
                     VAAEKTVNNPFFIKNNSLDLTEFVKHLNNNFMILTNKEFSVEELVEYDREELIQYLIE
                     TWNKCYDQLRQNIIDKYGISSLINSERNIILSVFDAAWQDHINIMDRLRRSTNLVQYS
                     QKNPYQVYTQLGSKKFKELTDRIALESTINLMNNYDAIPSTNTDVDLSWLTNAFEEKT
                     DMAQTTSKNQQALEFINYLLKSERDHLIKEGLNEQEVDDKLKEVERSILKEFQFQLAS
                     LQTNEEKK"
     CDS             complement(115902..116333)
                     /gene="ndx1"
                     /locus_tag="FBJFOEIK_00102"
                     /EC_number="3.6.1.61"
                     /inference="ab initio prediction:Prodigal:2.6"
                     /inference="similar to AA sequence:UniProtKB:Q75UV1"
                     /codon_start=1
                     /transl_table=4
                     /product="Diadenosine hexaphosphate hydrolase"
                     /translation="MKKEKSCGAIIFKEENDNLFVLLVEQTAGHWGFPKGHVEKNETE
                     EETAIREVKEETNIDIKLLKGFREVNKYIIGKLISKEVVYFIAKPTSFDLIKQDSEIK
                     VVEWQDTTNALLYRITYESDCEILKKAVEFYCEYITKNNGF"
     CDS             complement(116420..116923)
                     /locus_tag="FBJFOEIK_00103"
                     /inference="ab initio prediction:Prodigal:2.6"
                     /codon_start=1
                     /transl_table=4
                     /product="hypothetical protein"
                     /translation="MDINNIIKNNIKRLLITTAFGFLAILISFLITGIFSIQSLSSNS
                     RLAISCFGQIICGFYVVYYILNFFLVYRFKSEIANKKILKTLLIISIFILICGICFIV
                     NGLILPSIRKTYIQAVMTKNNNLLQSILWQGKVIKVEMWISSAIFLVAIASSLILCSF
                     IFKKMNN"
     CDS             117007..119010
                     /gene="dnaX"
                     /locus_tag="FBJFOEIK_00104"
                     /EC_number="2.7.7.7"
                     /inference="ab initio prediction:Prodigal:2.6"
                     /inference="similar to AA sequence:UniProtKB:P06710"
                     /codon_start=1
                     /transl_table=4
                     /product="DNA polymerase III subunit tau"
                     /translation="MALTNKYLALYRKYRPKIFDDIKGQDHIVTTLKNIILNNKLSHA
                     YLFCGPHGNGKTSTAKVFANTINCLHNQSDILKPCEECIKNVDRNLDIIEIDAASNTG
                     IDDIRELKEKIKHLPTQSKYKIYIIDEVHMLSKAAFNALLKTIEDPPSHIIFILATTD
                     PQKIPETILSRVQRFNFKLMTTETLVSQLKDIFNKENIEYEDDAINVIAKLGNGSLRD
                     SLSIADHVAIYCANKVIKKEVVEQLFGIVNIDNKIELLNCMSMHDINKTLNLARELFS
                     QGIDINILINDLINILKEWIIFNKTRDKSLVSTDFKILLQIKIDDAKAHYYIETLIDQ
                     LHSIAVSDSPEDYFEILLLKLCNYLSPKEEYKNSAVMPKISNEEFNNFNSQEKQAINK
                     NNIYKSLDLSSIANGFNANNSAIQNSSDNNSTEDLANNSKKIDDLLEKTAEIYSLDQT
                     SEFEVADISNQIISNNQISIDSNVDNQETADLQISENWKDLVNEDLISKENSENKHVP
                     LETIIDCLLIKQYLKNNMLNDGRSNFTDIDAIKYGMLSQKITDKNEINILSDFKIIFS
                     TNDFILLTCDIDEKVYDLNMNSHNENIMAALNKVFDRYLYAYAITKGEILEAKKYWKE
                     NINEIRAKKVKPLKDLNLKYNKTVQKDVAWAQEIFGDKFKLNK"
     CDS             119034..119333
                     /locus_tag="FBJFOEIK_00105"
                     /inference="ab initio prediction:Prodigal:2.6"
                     /inference="similar to AA sequence:UniProtKB:A3DHB8"
                     /codon_start=1
                     /transl_table=4
                     /product="Nucleoid-associated protein"
                     /translation="MSMNMNEMLKKARRIQTEMEKDEQEIQKKEFTIEKQGITVVMNG
                     LRKLVSIKFNPALIDPDDPELLEDLLMLAVNEAIETVDKAFDEINAKYSDSGLSF"
     CDS             119333..119923
                     /gene="recR"
                     /locus_tag="FBJFOEIK_00106"
                     /inference="ab initio prediction:Prodigal:2.6"
                     /inference="similar to AA sequence:UniProtKB:Q8RDI4"
                     /codon_start=1
                     /transl_table=4
                     /product="Recombination protein RecR"
                     /translation="MNNIEIQKLEELLKTVFDFTKKQSQKFIFNIFKSSSEDIDQICN
                     QIKTLRNSIKKCNICNRYNENTICNICLDTNRTKQLMLVGNSLDIDKFENIGLYKGKY
                     FVFDQNISLKNEDFIVSSLLEKLIDILKDKNELILSLSPTIEGQFNMHYIKKFLKNKI
                     NFTNIFQLSTGIPLGSSVEYIDQDTLKESFLNKIKI"
     CDS             119935..120576
                     /gene="tmk"
                     /locus_tag="FBJFOEIK_00107"
                     /EC_number="2.7.4.9"
                     /inference="ab initio prediction:Prodigal:2.6"
                     /inference="similar to AA sequence:UniProtKB:A7WYM2"
                     /codon_start=1
                     /transl_table=4
                     /product="Thymidylate kinase"
                     /translation="MSKGKFVVFEGMDGSGKTTIIKRLKEYLESENRLDDFVFTREPG
                     SSHSKEAEEIRQLILDNDNSFSVMVDALLFAASRRLNLEKCVWPGLEKNKTVISDRYW
                     TSSFVYQGVLGGLGLKKVKDINNIATEETTPDLTIFFDMEPELSVERITQIRKTKTDR
                     LESTNVEYYKKLRDSYWYVINQGNEKYEIIKSDCNIDELFKKVLNVLKENKII"
     CDS             120614..121447
                     /locus_tag="FBJFOEIK_00108"
                     /inference="ab initio prediction:Prodigal:2.6"
                     /codon_start=1
                     /transl_table=4
                     /product="hypothetical protein"
                     /translation="MINKNLSKVLENSIKNNKLQQVYLLFSRANQDIDLDILEFVRLV
                     NDEKQISWQQCLQKEYCFIIDGSIDEISKENLQDFLNRVSNSSLFANKYKFLIIKCVE
                     NITLKAANSILKFLENPPFNTIILLHTIKPQNVLKTIKSRCFIIDIRDDFNAVASVEN
                     FFITYKIDVSKQKQFRELADLIYNSPANVFNLILFYIQQLNIENYKNIIHFSIFIFKQ
                     IYELKNSIKKDKNISKFDSISILNIINNLYNFVELIDNNNCIFNIQKARLILKLKEEY
                     E"
     CDS             121440..122153
                     /gene="rsmI"
                     /locus_tag="FBJFOEIK_00109"
                     /EC_number="2.1.1.198"
                     /inference="ab initio prediction:Prodigal:2.6"
                     /inference="similar to AA sequence:UniProtKB:P67087"
                     /codon_start=1
                     /transl_table=4
                     /product="Ribosomal RNA small subunit methyltransferase I"
                     /translation="MNNKIYIVGTPIGNLEDITYRAIKVLQASDIILCEDIRVSQKLL
                     QHYEINNKRLIAYHKFNEKEMTPKIIELLQQGMIISLISDAGMPCISDPGFEVIKAAK
                     AANIGIDVIGGPTALIHAIIKANLDNCFTFLGFLKDKSGARQNQLKSLTFGTYVAYVS
                     PHKLLSTIKDFEIIFQEQVKLFLIKEMTKMFETSFEGTPQEVLTQLSEEDQRGEYTLV
                     FSFKEPKKLKINKYKKEIK"
     CDS             complement(122197..122460)
                     /gene="rpsT"
                     /locus_tag="FBJFOEIK_00110"
                     /inference="ab initio prediction:Prodigal:2.6"
                     /inference="similar to AA sequence:UniProtKB:P9WH41"
                     /codon_start=1
                     /transl_table=4
                     /product="30S ribosomal protein S20"
                     /translation="MANIKSKQKAILSNEKANIRNSAVKSSVKTAIKKAKIAAVNKDP
                     KAAEFQANAHHEIDKAVSKGVLHQNNGSRKASRLDAFIAKNNN"
     CDS             122554..123258
                     /locus_tag="FBJFOEIK_00111"
                     /inference="ab initio prediction:Prodigal:2.6"
                     /codon_start=1
                     /transl_table=4
                     /product="hypothetical protein"
                     /translation="MVTKKKYDGYLKYSKNNESELINYYLTNNKNIYLKLNKEQEIVA
                     YVPRKYMNTIILDNFLKSSVPKLLEIKTKIEQKKILAIDIEKNKFYLWGKESKFLIQK
                     NMLNLFELNKNLKILKQGIEFTLNKYLKKILLELSTLYVEKFCKLLCIPSESIKVRIL
                     KKNNAWGTNHFLKRTITFSDRLIFYRKEVLEYVACHEVVHFIYQNHSVEFWNMVKKYI
                     PNFKQIKKELKDKIFI"
     CDS             123271..123909
                     /locus_tag="FBJFOEIK_00112"
                     /inference="ab initio prediction:Prodigal:2.6"
                     /codon_start=1
                     /transl_table=4
                     /product="hypothetical protein"
                     /translation="MENKTKFINGIIIGLVLLLVIVIILISVSIVLSKKNRRFLKDQK
                     GFLDSYNTQLKNISESIKNCKFIGANDYSYNDQRIHLDDIFVTDKIIFVLKPYMYDSD
                     SSIQGDYFSNEWILTKSNGKKSKIPNQLISLKKSMNNFGLLFSSEMSICSIFVHNLST
                     ELNIEGLPSFQGICNIKDLCASIKSVYNSNINSMYNQSISIIFNVLNNKIAK"
     CDS             124069..124653
                     /locus_tag="FBJFOEIK_00113"
                     /inference="ab initio prediction:Prodigal:2.6"
                     /codon_start=1
                     /transl_table=4
                     /product="hypothetical protein"
                     /translation="MAKEQKTVLEKYYISEAFDKDRNISFNFKKANKGISGNFLYFSS
                     AVEEFIKVSENTQNPTKCWFHRDGAYRGCVNIDGARVIVEKVAEKQVKNEEAIEFIER
                     EQLVEKPAAKAKKVEEPKQECECSCSCDCLTGIENNKHWKEYWTKKSSNNIVCSATQD
                     HKGGEKLFIGLTVCLSLLTIINLILIILLATNVI"
     CDS             complement(124704..126443)
                     /gene="thrS"
                     /locus_tag="FBJFOEIK_00114"
                     /EC_number="6.1.1.3"
                     /inference="ab initio prediction:Prodigal:2.6"
                     /inference="similar to AA sequence:UniProtKB:Q8NW68"
                     /codon_start=1
                     /transl_table=4
                     /product="Threonine--tRNA ligase"
                     /translation="MEANKKLNHSASHLLAAAILKLYPNAKLAIGPAIEEGFYYDFEF
                     ENPILESDLPNIEKVMKELAKEGYEMRKVGIEQYSFENQPYKKELYEEFKKEGKEITF
                     FQYWNPKTKEILFTDLCAGGHIENSREIKYFKLLGIAGAYWRGDSKNKMLTRIYGTCW
                     ETKDELAKYLDILRERKERDHRKIGRDLNLFTFNQLGGQGFPFWLEDGMKIHNAIRDY
                     VLKLDKKFGFREVLTPHFGEKKLYEISGHWAHYQDTMFAPIKMDNETLVARPMTCPHH
                     IILFNSTRRSYKDLPIRYSEQSRLYRYEASGALSGLERVRGMDLTEGHIFVRPDQIKS
                     EFKHLYKMILQALKDFNIEIDHISLSLRDPQDTQKFFQNDEMWNKAENDLREVLGELN
                     IKYKEFIGEAAFYGPKVDFQVKTALNRIITMSTLQLDFLLPSRFEMKFVDSNEQFVTP
                     VLIHRGLIGTYERFIATLLEQTKGVLPFWLSPRQITIIPINDELNEKAQDLYNEFLDE
                     DFNVNIDIRPERINKKIRDAQILKTKFIVVIGKKEIETNTLSVREYGKDDSKTYSKEE
                     FVNYLKQLKKNLK"
     CDS             complement(126443..127444)
                     /gene="trpS"
                     /locus_tag="FBJFOEIK_00115"
                     /EC_number="6.1.1.2"
                     /inference="ab initio prediction:Prodigal:2.6"
                     /inference="similar to AA sequence:UniProtKB:P00953"
                     /codon_start=1
                     /transl_table=4
                     /product="Tryptophan--tRNA ligase"
                     /translation="MQNSEKKTLLSGITATGKLTLANYIGAIKNMVKLQEEYNNYIFI
                     ADLHALTLPIDPKQLSKNKKDIFALYIACGIDPKKSVLFFQSDVIQHGLMNWLILTNT
                     TIGELSRMTQFKDKSAKIKTANGMETIPTGILMYPTLMVGDILLYNADIIPVGIDQKQ
                     HVELTRNLAIRLNNKFNTTYKIPEPYIPEVGAKIMSLTDPSKKMSKSDTNPKSAIYLL
                     DDPEDAYKKILKAVTDSEGKIYLSDEKPGIKNLLTIYSALNDISLQESAEKFKNSNYG
                     EFKNAVAQCVKEFLIKIQDKYKNALNQIETLSKEGAKKASEVAQINLDMLLKGIGLR"
     CDS             127624..127998
                     /locus_tag="FBJFOEIK_00116"
                     /inference="ab initio prediction:Prodigal:2.6"
                     /codon_start=1
                     /transl_table=4
                     /product="hypothetical protein"
                     /translation="MLNKNKFLYIFLIIITLGLILIFWRKKYKILKTKNYLTTDNEIT
                     FSMQDLILYLGGISNIVSSSATQKIVRISFKNKTNISIEKIKKLNGISGIAFQSSNIS
                     LVVGNCANYLSTLLNKELNNHE"
     CDS             127991..132208
                     /locus_tag="FBJFOEIK_00117"
                     /inference="ab initio prediction:Prodigal:2.6"
                     /codon_start=1
                     /transl_table=4
                     /product="hypothetical protein"
                     /translation="MNNKDSKYQTLMANLLNIDTYDTSLYTSINSENFFDIYNNFGQE
                     IFDQIFKNYKFNCILTEVKNKEMRQLLEKAQNKQEIITIYKDNNVRIEQSIFKMLSTD
                     FEKAKTLLITKLESEFQKSIVNWKKIINKAENINIETNIWPLHVGFLFISIKTDKKTI
                     FAPLLFKEVTLEVKNSLVYLKSNSDVRINSKLVTFLSQEGFLLNIDNLDFSNLSIESI
                     FEHLKKIWSPIYNMPQSLRSNIPLVSQSDIQNVSIEFHPGMIFGFYNVSSGYLWNQMK
                     KIIENDEFESILVPEINKNIYREKINTSIFNNKFKLFKVQKTNFSQDVATVSALCQDT
                     IIWGPPGTGKSQTISNIIVNIIARGYTALVVSQKKAALDVLRNRLGQLSLFCLFALND
                     KNLRQEVFYEPLKKFIEKIENFSISQVEKGIQIFSDEDKGYVDTLNEIEALPNLNNLL
                     HFYASTLNANLTINDFNTLRLLAKDIKYDVEGHTFNDKKELKKYLYEVNLKRRPSIFS
                     IYPRSIKEASELIINAPELFKINVDEAVKYIDKVEFAELETFVEKYKNLLIKKTINVS
                     NSAVLSNMLFAKLINTISNFNDEQKREYTSFAMSIRTGSLKPYMFFHRYKNIIKVLFP
                     IIVTTPELDLSMWGKEEFDYAILDESSQIFIEKGIPILYLAKRKILAGDSKQMQPTRW
                     FSVSYNFEDEEELGDIESLLDYATARGTYSILLDKNYRSKRASLMTFSSKHFYDSKLD
                     VIDDFKLAFSSERPIDVIQVDGEWNNSYNEAEAKEVLRIAKENLIKYEKIIILVFNVK
                     QQEYLTNAIFSVEPELEKALFSDKITIKNIENIQGDEADLVIMSVVYDKKTALFGTYV
                     ARKGGKNALNVAISRAREKIIVVKSIYADDVEINERSTSDMRLFKEWLKFLDLSIIEQ
                     KNYLFLDNENKKYDEKTQTILLPKVSNLQMDVLAKLNELLKELNANNFEIISNYSIGT
                     KLLDLVLINKISNNMIIGINIDDFKYLPDYRKYLKFKDDFNFLLSKSYPIINISRISW
                     IVENKQILNKIKILIKHEEELNSQILLPEENNNLNVEEIKENIIENNALKNIKSSQIK
                     QGPELKEIDFENVDDETFEVDQDSNNKIYELNESEVAQFEEFHNKNINHEFNDQTESR
                     AEYSKDYEKDFLINYNDVELDNTHIDQEFHIENEFESTINNSNAVKIEDVTSSSANDE
                     LKVTNSNEQKISAKTASEDIELGFLVEDINKENISNLFSNTFDNLDINIAPESEQQVE
                     AKLNYDSGIIQDKLHEQNDEYFNLEENNVEEQPNNNNVQSADETLKSQLVYIDNNKEV
                     NDKQKSYDFAGLFADENEETSTDVKNMIDMNTAEYNQYMKNKDIEQDEQNKEITKNTA
                     DEEILNFDLIEDEKTTEFNVEDNNAKK"
     CDS             132195..133388
                     /locus_tag="FBJFOEIK_00118"
                     /inference="ab initio prediction:Prodigal:2.6"
                     /codon_start=1
                     /transl_table=4
                     /product="hypothetical protein"
                     /translation="MPKNSDPLDQWEQEIKRRVSIEDQLLHKDIGTKIAKQKKIKKIL
                     FITFSVVGIATIVGATIGVTSRKKMELVTYDDYIDVSLYSQINSKFKELYLDGKQPDK
                     KNYPITWNVNTKPILGEPFEILKKILSDGANLDNEIFKEFNFKYDSSQWNPRLTNFFL
                     DAINRKHLHFDIYLENKKHLNQSYVIRNFTIETTNVLDNEMFSETQIAKWNEQDPNIS
                     KAALTKNWNFYYVTKTNANLNFENDKTFEELSNKISNFNNKILNNSDYNYVDRSLWLT
                     SHPKKTDESELNYFKLFQSDVRDWFVPFNFLSQGIQLKKIEKNENNIFTKTLNLEFKS
                     TFYTIVKNKLILKNKSSYEYAIYVPFFTNKDKTIKDGKEIYQPRVFEYSCPITFVNSN
                     YKKFK"
     CDS             complement(133419..133976)
                     /gene="def2"
                     /locus_tag="FBJFOEIK_00119"
                     /EC_number="3.5.1.88"
                     /inference="ab initio prediction:Prodigal:2.6"
                     /inference="similar to AA sequence:UniProtKB:Q819K2"
                     /codon_start=1
                     /transl_table=4
                     /product="Peptide deformylase 2"
                     /translation="MFKFEDVKLVQLPEKVLRNKSKNVELPLTAEDDLLIQKMIFHVD
                     DSQTPQTKFRPAVGVAAVQYGILKNIFYVMVKDDQNNYIFRDALINPIMLSHSNHKIS
                     LQEGEGCLSVKESDAGQEGFVYRYSRVVIKAYSYFEKKEKIYDVSGYPAIVLQHEYDH
                     LQGKLFIDRINKNQPWKQEKNSHLI"
     CDS             134067..135371
                     /gene="corC"
                     /locus_tag="FBJFOEIK_00120"
                     /inference="ab initio prediction:Prodigal:2.6"
                     /inference="similar to AA sequence:UniProtKB:P0A2L3"
                     /codon_start=1
                     /transl_table=4
                     /product="Magnesium and cobalt efflux protein CorC"
                     /translation="MPEPLSGNYNTLNSASGASTSTGAPWQYILYSIILFLLILFSAI
                     FSASETAYTTVSRAKIENMIEKKQKFAKLIQKQHLFFNRILGTILIANNLVNIASATL
                     FSYVLSLTTMSSGKATIISTAVMTPLIVLFAEILPKLIAKAYPERVIRSTCWFIEALY
                     WIFFPITYPISKIGKKIYITNTEEDMKNLINIAQDEGVLEINESTMAKNVLDLDSSKV
                     SQNYVKLKDIDYLNYKATLQDALNKFKETNYSRLPIEKDGDMIGILLLKDIFFLKRGN
                     IMNYVKTVPKISANSLLSIALEKLRKARAQMGFVIKNNNDDSVIGIITIEDIIEEVVG
                     EIYDEYDDDEQIYEISLERCEARGNVKISTIWKHFEWDEILNLEAPNDEDLNLSNWLK
                     NRVGHELHVNTKYTYEDKIDFQVISLKNKDQKFDIIDIDWSK"
     CDS             135546..135986
                     /gene="rpsF"
                     /locus_tag="FBJFOEIK_00121"
                     /inference="ab initio prediction:Prodigal:2.6"
                     /inference="similar to AA sequence:UniProtKB:P9WH31"
                     /codon_start=1
                     /transl_table=4
                     /product="30S ribosomal protein S6"
                     /translation="MSNYEIMILTNPKTTDEELQNLVFSVLDKNSSKFERLERNETAY
                     PIKKLTHVNYFLITTKAEPHLMSELTRKLNIDKSVLRSLIINLDSEKGLKPRKVSKKF
                     NKRIPLNRENKKPYVKNNETSKDASEEKKVARKPRTSKVLDEKK"
     CDS             136015..136482
                     /gene="ssbA"
                     /locus_tag="FBJFOEIK_00122"
                     /inference="ab initio prediction:Prodigal:2.6"
                     /inference="similar to AA sequence:UniProtKB:P37455"
                     /codon_start=1
                     /transl_table=4
                     /product="Single-stranded DNA-binding protein A"
                     /translation="MNKVFLIGRLSAKPYKNVTPSNVEYSRFTMAIRREYAAPNSEPV
                     VDFVPCVAWRSNATFINKYLDKGSLLLVEGTFQSSRFNNGDGQISTSYVVSVEKIQSL
                     ETREMSENRRKNNNGKEFNIATEESNTIDNNLENNHQSNESNDNPFDQLDWDL"
     CDS             136491..136790
                     /gene="rpsR"
                     /locus_tag="FBJFOEIK_00123"
                     /inference="ab initio prediction:Prodigal:2.6"
                     /inference="similar to AA sequence:UniProtKB:Q6N5A3"
                     /codon_start=1
                     /transl_table=4
                     /product="30S ribosomal protein S18"
                     /translation="MARIVRKKPFIRKRPCQFCLSKEPVVYIDYKNEEVLSKLVNLQG
                     KILSSRITGTCAKHQRAVALAIKRARFVGILPYIGLVKRESKKETVKTEKVEKAE"
     CDS             136860..137183
                     /locus_tag="FBJFOEIK_00124"
                     /inference="ab initio prediction:Prodigal:2.6"
                     /codon_start=1
                     /transl_table=4
                     /product="hypothetical protein"
                     /translation="MNIKTKQKLAIFIGVVNFLTIIIFLCWCLTYFLEKKIDFKLFGY
                     ICLGFTLVAFCVNIVGLIYTTKYDIKKPWRVFFISLLIIPLGFFGAISLALNYPEIKK
                     NRSKS"
     CDS             137190..137570
                     /locus_tag="FBJFOEIK_00125"
                     /inference="ab initio prediction:Prodigal:2.6"
                     /codon_start=1
                     /transl_table=4
                     /product="hypothetical protein"
                     /translation="MNKKISFSQMILNLVAFVCFIVLIWSIVANISFKFTYEKNFQNP
                     ISVYETNKFNMINRVLTTFLVLYILFTIASISLNIYVSIILFKNKHAKLFLLSLASVL
                     VSRIIGIFCGIILLLNKRLSTSKC"
     CDS             137626..138840
                     /locus_tag="FBJFOEIK_00126"
                     /inference="ab initio prediction:Prodigal:2.6"
                     /inference="similar to AA sequence:UniProtKB:P9WQN1"
                     /codon_start=1
                     /transl_table=4
                     /product="putative AAA domain-containing protein"
                     /translation="MDSNLANLIRPKILEDFICPQEQKKLFQKIIENNDYRSFIFYGK
                     PGTGKTTISYILANALKVNYEYFNAAIENKEDLVHKLKLNKILIIDEIHRLNKDKQDI
                     LLPYLENDLITIYATTTENPYFKLNPALRSRCSIIEITKPTIQDLSSCLKNACLKTFG
                     VDLNKDIADYLALQANGDFRSALNNLDLIMLIFKDQEFSLEAIKKIIPSIQFSSDESG
                     DNHYDYLSAFHKSLRGSDIDAALYWGFIIIKSGDFDGLFRRMLCASYEDVGMANPKLG
                     SEVLSAIECFERIGMPEGYLPITQAILNICLSPKSNTVYSSSTLIKSIIDSGNIFEVP
                     IHLKDAHYKSAAKLKRGLNYKYPHDYKNNYIDQQYLPNELKDKIHIELNGQGYEQKIK
                     QYWDLIKNKGEK"
     CDS             138842..139783
                     /gene="pheS"
                     /locus_tag="FBJFOEIK_00127"
                     /EC_number="6.1.1.20"
                     /inference="ab initio prediction:Prodigal:2.6"
                     /inference="similar to AA sequence:UniProtKB:Q4L5E3"
                     /codon_start=1
                     /transl_table=4
                     /product="Phenylalanine--tRNA ligase alpha subunit"
                     /translation="MEFDLNKINTLEDLKLAKNAFNNSDELKELMSQIKIADPLQKAE
                     LGKKIQLLKKQAEDFFDLAKQKLEDIKIQDLINQEYVDFANPINTTGGIHPINLVANR
                     FREWLLANGYFEYTGPEIENEEYNFERLNIPQSHPAREMQDSLYISEKELLRTHNTGF
                     SARALEEHKNQEFSQFAIGKVYRNDEEDRTHTHQFTQLDFVSVGNHSFGTLIYTLTEL
                     FSYVLEQKVKIRLRPSYFPFTEPSVEVDVLFNEKWVEVLGAGMLHENVLKMAGYTNDM
                     NGIAAGIGIERITMIKYGIDDIRELYGNDQRFLKQFK"
     CDS             139795..141969
                     /gene="pheT"
                     /locus_tag="FBJFOEIK_00128"
                     /EC_number="6.1.1.20"
                     /inference="ab initio prediction:Prodigal:2.6"
                     /inference="similar to AA sequence:UniProtKB:P67041"
                     /codon_start=1
                     /transl_table=4
                     /product="Phenylalanine--tRNA ligase beta subunit"
                     /translation="MLFSYKKIVKLANITDKSVEEVVGAINSIGFEVEEYHKFLDAEG
                     MKFCHVLKAYKNPNSDRLTVCEVEFGNGNHSIIQTNATNMHEGDYVMAYVPGSRSGKN
                     IFAAKELKGIISEGMFVSLNEIGIPEEFHPLDSYDGIFQVGKIDLNLDPVEYFDLDDY
                     LIDVTILSNRADALCYLTLAKEISAYFESYIEPLSKPKPTLESNIVVSKNLVATNCFS
                     LVEATTKQPTISLQDEFLLWKHGIKTFRNAVDITNLVLLYAGVPCHVYNKNSLSSNEF
                     STSLSNETLNVLGNKQVTLNNNLVVKNGDQTVSIASVIGLEKYEYRPDGGHCVFELAS
                     FSLKEVRKSIKTVKLETLASLRGSKEISSGQVVMAYEFLTKYLDQYSVQINAPKLRKT
                     NILIDSHYITKYAGFNITKTKKYIQVLNQLALLGFKIKEDLSSVIFPTYRYDLKNMQD
                     FVEEVFRFYGYDNFPAKAPKITRLLIKENKEFKFIENFCAKGYFNVRTYTLINPEKNI
                     FNPFDFKTNFNAIAAKNYDHSQIRNSMISSLLEVLDTNIKQGLPAASYFEIAMINNKM
                     NVLGIASLNKTIDDIKADICSITNETLEFKPSKLKIFNPNAAQEIYLNDELIGYVAKL
                     DPHYCQYNAVFSEVFLDKMNSNVIKYKNYKHTPLKSRDVTISALNKQSIEETIKKIQS
                     IFGVYKISIKDVYNKDNGTKNITLEVILEDWATKKFDSIFNK"
     CDS             142067..143080
                     /gene="recA"
                     /locus_tag="FBJFOEIK_00129"
                     /inference="ab initio prediction:Prodigal:2.6"
                     /inference="protein motif:HAMAP:MF_00268"
                     /codon_start=1
                     /transl_table=4
                     /product="Protein RecA"
                     /translation="MKETTNDNLQKEKSIIAETLKEIEKKFGKEAVMILGEKPSIIPE
                     TFSSGSLTIDRALGINGWPKGRIIEIYGPESSGKTTLALHAIAEIQKTGGIAAFIDAE
                     HSIDPIYAKNLGVDIDNLILSQPDSGEQALEIVDTLSKSGAIGLIVVDSVAALVPEAE
                     LNGEMKDQVVGAQARLMSKALRKITGSLSKNKTTVIFINQIREKIGVIFGNPETTTGG
                     RALKSYSSIRLEVRKIQNVTNNGDITGNQIKCKVVKNKLAAPYKTAQIDIIFSKGISK
                     ELEIINLAEELGILVKKGSWYSFNGENIAQGVLNLQFILQTNKELFDKLKQEVLDKLN
                     SIN"
     CDS             143120..143926
                     /locus_tag="FBJFOEIK_00130"
                     /inference="ab initio prediction:Prodigal:2.6"
                     /codon_start=1
                     /transl_table=4
                     /product="hypothetical protein"
                     /translation="MKNENIKILFLGDIFGLPGIRFVEQQLPNIIKQNNIDFVIAQAE
                     NVSGRKGLEPKDYERLKRAGINAFTLGNHVWAKEKIHQIINNVDLIRPANINSSYPGK
                     GIRIFDIKGHKVAIMSFMGITFNPLLEPWKEQSANNFFDEFDELYENNGADYYIIDFH
                     AETTSEKAVFSLYVDGKVDAIFGTHTHVQTNDARILPKGTYFVTDAGMCGPRDCAIGS
                     DFQEVYEKMRYAAFSAFKVSKNKCQLNGVIFTLTKDSAAKHIELVNIKEQ"
     CDS             143928..144401
                     /gene="nusB"
                     /locus_tag="FBJFOEIK_00131"
                     /inference="ab initio prediction:Prodigal:2.6"
                     /inference="similar to AA sequence:UniProtKB:P65578"
                     /codon_start=1
                     /transl_table=4
                     /product="N utilization substance protein B"
                     /translation="MNNDSSSKISEKDKRILFLLNKYKARMHIINCIYQSELFNKNLS
                     IQEILENCGENQLNANEIESLKIIEAKYDVFTRIAKKFISEDWEWNRILPLSRAIIIY
                     GEYELLFNDPRVVINEMVNISKIYSPNNDYKFINKVLDLVSKNVIKKNTKDEKEN"
     CDS             144385..145119
                     /gene="tlyA"
                     /locus_tag="FBJFOEIK_00132"
                     /inference="ab initio prediction:Prodigal:2.6"
                     /inference="similar to AA sequence:UniProtKB:Q06803"
                     /codon_start=1
                     /transl_table=4
                     /product="Hemolysin A"
                     /translation="MKKKISEIITNIFKYDLKISEALIREGRVIVNNEKIIIPSLKFE
                     ETDVDIRFINLKLPYVSRGAYKLLEAIEKFNIDLTDKICLDIGSSTGGFVDVMLRHGA
                     KKVYAVDCGTNQLAYELRINDKVVVYEKTNLKNLKKEMFLENIEFVSCDVSFISLKYV
                     FEVCNKILNNNINVVFLIKPQFEASSKYVEPGGYVNQENHKYIIDKVISYAKNNGFVL
                     IDLIKSPILGEKSKNIEYLGFFRKDS"
     CDS             145119..146288
                     /gene="sufS"
                     /locus_tag="FBJFOEIK_00133"
                     /EC_number="2.8.1.7"
                     /inference="ab initio prediction:Prodigal:2.6"
                     /inference="similar to AA sequence:UniProtKB:O32164"
                     /codon_start=1
                     /transl_table=4
                     /product="Cysteine desulfurase SufS"
                     /translation="MNYKDLFPMFKNNPGIVYFDNSALTFKPQTVINSGIDFYEKYSI
                     STRTADSVLGIQTEEVIHETRKKIADLIDASANQTIFTSGTTDGLNLISLMLKDIIKD
                     GEIIFSYFNHSSAIVPFIENLKNNNITFKYAKDNEEVLDLINEKTRLIVLPQLTNNFN
                     VFFDLKKIHQKSKKYGAYLINDAAQAIAHEKVSLNDCDVIVFSSNKIYGPTGMGALVI
                     EKDLLEKIVPQKWGGGQVQSIGSGCEWSAKNDIKKFEPGTPNFAGIFQFNAAIDFINS
                     LGYELINKLETAVANYCYDELKTIDGIEIDSKRGDKIILFNIKNIPSQDIASYLGHNN
                     IYVRSGVFCAHKFYELKQYSNSYVRISISFYNDYNDVDKFIKLLKEMGANFLEFL"
     CDS             146275..146724
                     /locus_tag="FBJFOEIK_00134"
                     /inference="ab initio prediction:Prodigal:2.6"
                     /codon_start=1
                     /transl_table=4
                     /product="hypothetical protein"
                     /translation="MNFYSNIEKQRIIFEAYENPKFKIKNDEDFKKTDKTLFEHSNVC
                     VDDIKLNFLFDEKNTLKKVEYCAKGCSIFLSSVELMIQQILNKNKLEINEILNEYKTM
                     IDTSTISQRGGEILGKLVVYQNVRVHLNRLECASIIFRLIKKAVSNE"
     CDS             146717..147973
                     /gene="dinB"
                     /locus_tag="FBJFOEIK_00135"
                     /EC_number="2.7.7.7"
                     /inference="ab initio prediction:Prodigal:2.6"
                     /inference="similar to AA sequence:UniProtKB:Q47155"
                     /codon_start=1
                     /transl_table=4
                     /product="DNA polymerase IV"
                     /translation="MNKIIFHIDMDSFFVSCERSINTNLIDKPVVIAKRYKRSIISAM
                     SYEVKNLGYRVGSSLYTVLEKVPNLLIVEPHYDLYSLISKKIFDYLKNKYCTQLEIYS
                     IDECYIDFSNTISNWEEAKNLAQQIKDDILKTFMIPCSIGISFTKFLAKMSTNKAKPS
                     GILITKKEDIERNFYSLPVEKIFGVGKSISQQLIKNRILNYKDLLECNNEIFLRKLFK
                     KNFFLFIEQLKGINATEHILNLETKGISNTITFMEKDSDDIVFLKNELFKLARNVANR
                     AVNNNYECRCVEVLIRKQDKKWMSEQTKIDFFTNDIDIIFKIALKLFLNLWNEKECLR
                     GLGIRICDLRSIFQENKQVNLFEDNNQKSIVNSILNEVNTKFEGKILITGKQYLLENS
                     IDIDNIKFLRKNNQPYDKKINLEEKK"
     CDS             147973..149055
                     /gene="nadD"
                     /locus_tag="FBJFOEIK_00136"
                     /EC_number="2.7.7.18"
                     /inference="ab initio prediction:Prodigal:2.6"
                     /inference="similar to AA sequence:UniProtKB:P54455"
                     /codon_start=1
                     /transl_table=4
                     /product="Nicotinate-nucleotide adenylyltransferase"
                     /translation="MKIGIFGGSFDPVHKGHILIANDAIELLKLDKVIFVPANKNPFK
                     DKQDYASNEHRINMINIVINKSNMEVSQFETKRGGTSYTIDTVKYFAQKYPNDELYFL
                     IGSDNVGSLNKWKDIEEISRIVKIVVFNRNNIYSKINIKKYNCLVLKNSFHPFSSTSY
                     KNGNINVVDERVQEYIGKNCLYLENIAKNTLSIPRFKHLRYTAEFSAQLAKRNNFDVE
                     LAYRTGFMHDITKEWDINKAYKFLSSYGYNEQNLPEYMLHQTTAYYWLRDVYKYQNDE
                     ALQAIKIHTSLDFKISLLAKILYIADKICEGRKWPGIQKIRELALNNLEEGFKEVIRI
                     CGLKFNEQKGIIFDEKQKEIYKLLLK"
     CDS             149121..149810
                     /gene="infC"
                     /locus_tag="FBJFOEIK_00137"
                     /inference="ab initio prediction:Prodigal:2.6"
                     /inference="similar to AA sequence:UniProtKB:P03000"
                     /codon_start=1
                     /transl_table=4
                     /product="Translation initiation factor IF-3"
                     /translation="MLGCYNKEFVVFGKWINTTFLFIKEGGVIINNQKIGDDLNNNQT
                     NRKPKSEHVINNAIPYKKVFVLGPTGEKIGVLTKEEALEKASEYNMDLVLIAIENNKP
                     IVRILDYGKFKYDKKKRQKEVKEKQAVTVNREIRLTPLIGDHDLKTKANKTREFILDG
                     NRVKVSVKFRGRERARIELGEEILKKFFALIEDVAKISKEATLVNDRFLDMYVEKDKR
                     KVDTLTNKKDN"
     CDS             149837..150025
                     /gene="rpmI"
                     /locus_tag="FBJFOEIK_00138"
                     /inference="ab initio prediction:Prodigal:2.6"
                     /inference="similar to AA sequence:UniProtKB:Q2FXQ0"
                     /codon_start=1
                     /transl_table=4
                     /product="50S ribosomal protein L35"
                     /translation="MPKMKTKSGLKKRISITASGKVKRGQAFRSHLAQNKTTKQKRHA
                     RKATTLSSSDFKRYKELI"
     CDS             150038..150397
                     /gene="rplT"
                     /locus_tag="FBJFOEIK_00139"
                     /inference="ab initio prediction:Prodigal:2.6"
                     /inference="similar to AA sequence:UniProtKB:Q2FXQ1"
                     /codon_start=1
                     /transl_table=4
                     /product="50S ribosomal protein L20"
                     /translation="MRTRGGIVTRRRRAKWIKLAKGYWGHKSIGYKVAKQAVVKSWTY
                     AFRDRKQVKREFRKLWIARINAAARPLGITYSRLIEGLKEANVLVNRKMLSELAINYP
                     TSFAKLVDQAKSALAKK"
     CDS             150496..151608
                     /gene="mnmA"
                     /locus_tag="FBJFOEIK_00140"
                     /EC_number="2.8.1.13"
                     /inference="ab initio prediction:Prodigal:2.6"
                     /inference="similar to AA sequence:UniProtKB:Q99TM8"
                     /codon_start=1
                     /transl_table=4
                     /product="tRNA-specific 2-thiouridylase MnmA"
                     /translation="MKKRVVLGMSGGVDSSVCGYLLQKQGYDVVGLFMRNWDSFLNND
                     ILGNENITQNICPQEQDYLDAKTVASQLNIQLYRIDFVKEYWENVFNYLIDEYKKGRT
                     PNPDIFCNKFIKFKAFSDYAFKELKADYIAMGHYANAIDGELFRAQDDNKDQSYFLAQ
                     LSPDQLKKVIFPLANITKPEVREIAKQLNLSTAMKKDSTGICFIGERHFTKFLENYIP
                     AQPGNIIDIFSGKVVGKHIGAMYYTIGQRKGLNLGGYEKPYFVVGHNLSKKEIYVTND
                     DHIDYLMSNKLIATNFNQISKEFNFANLTAKLRYRQKDIKITLKILDDNKIEVCYPNT
                     EAVTPGQQVVIYDGNKVVGGAIIDKIYLNNELKTFL"
     CDS             151625..154288
                     /gene="alaS"
                     /locus_tag="FBJFOEIK_00141"
                     /EC_number="6.1.1.7"
                     /inference="ab initio prediction:Prodigal:2.6"
                     /inference="similar to AA sequence:UniProtKB:P67011"
                     /codon_start=1
                     /transl_table=4
                     /product="Alanine--tRNA ligase"
                     /translation="MLTSKEIRKMWLDFFKSKGHLVVPSKSLIPQNDPSLLWINSGVA
                     TLKDYFSGKKIPPAKRITNSQKSIRTNDIENVGITARHHTFFEMLGNFSIGDYFKKEA
                     IAFGYEFIFNVLKLNKQNIYITYYSEDKDTYNYWISNGIDPSHMIKGSRDTNFWDVGQ
                     GPCGPDTEIFYDRGTKYDTRGIELLENDIENDRYIEIWNIVFSQFNNDGENNYTELAT
                     KNIDTGAGLERITSILQDAPTNFDTDLFLPIIHATEKLTNKHYDINNYFTKEPIQMKI
                     NTQFKIIADHIRASVNAISDGVKPSNIGRGYIIRRLIRRAYRAGISLGITQKAFLYEL
                     VQIVKDSLIYDIDVEEVKKVILDEENLFAKTINEGEKLLNQEIKKNGTIDVKIAFKMF
                     DTYGFPIELTREILQEKNIDIDMNEFNEFLKQHQEKSRGNIEAGMQKVINSLSLITDK
                     ISEFVGYDHTKTTSKILYLLNSEEKIDNAGEDEVSYLILDKTPFYATSGGQNHDEGYI
                     LQGNNRIEVLDVFKDKYWNHVHVVKGKINSNEPVQCFVDEDKRINFARNHSSTHLMFS
                     ALRETYPNEIIKQLGSNITYEHFTFDFGLDHRPTKEEIKLIEHKMRQYIARDVKRNYI
                     ITSLKKAEEMGAYMTIDESEYHDANYIRVVEFEGITKDLCGGTHVPHSGIIEDFKIVA
                     VDSKGTGIYRLRVVTSYDLVRKYLLSEIQEKQKILDTLIKNNQKLNEGYNFKYTKEII
                     SNKTSDLEELLEEYDKCEEKLRNDYRALLKQKQSEDVDLSLYNYETINDKKVFLLINI
                     EQSLIKKVSISLREANPDSIIIILNKSKQDSYYFAVASKKYDSNAIFKNLGKVLNIHG
                     GGNAIISQGSLASNLKQEEIIEIIKSNLCEF"
     CDS             154276..154710
                     /gene="yrrK"
                     /locus_tag="FBJFOEIK_00142"
                     /EC_number="3.1.-.-"
                     /inference="ab initio prediction:Prodigal:2.6"
                     /inference="similar to AA sequence:UniProtKB:O34634"
                     /codon_start=1
                     /transl_table=4
                     /product="Putative pre-16S rRNA nuclease"
                     /translation="MRILALDLGTKSCGFAISDPNNIIASGLENFRFELNHFNLVIEK
                     VLHYLNKSEYQGSIGTIVLGYPLRMDLSKSQRTYMVERFGERLKKVVDIPVVFQDERQ
                     STIGAQEILQSAGWNTKKSKSKKDSLAAQLILEDYLKGIKYE"
     CDS             154703..155014
                     /locus_tag="FBJFOEIK_00143"
                     /inference="ab initio prediction:Prodigal:2.6"
                     /codon_start=1
                     /transl_table=4
                     /product="hypothetical protein"
                     /translation="MNKNIINLDVVDRQLTTSDGEKLYVIFDIEENGEHYLVLTDYDA
                     IIFAKEQDQNLIEVTDEGEIDILVDLTMEFAENNFVLDKDGKSDLMKKLIGNDQGENE
                     A"
     CDS             155004..155723
                     /locus_tag="FBJFOEIK_00144"
                     /inference="ab initio prediction:Prodigal:2.6"
                     /codon_start=1
                     /transl_table=4
                     /product="hypothetical protein"
                     /translation="MKHKGSIFSANTKLGLIISVVVVFILMCVILLITILARRHFLKS
                     TITSSEERELQNLKTKNPNYGIVLSGIKKYYDNVLGDHLIAFLINTIYLNNFLNVSLI
                     EKNDYASISIAALSMANVYSKNQYLIQKQGSNIQNENQDLDLSRLNYADEIYNPSDMI
                     ISLCDDLSIEQQINSNLPYLSDRGMLIVSFKTIKDFKNQKNVILDNNLRYETVKISNK
                     NVILLAKNNMNSNNENSKEQQ"
     CDS             155723..156193
                     /gene="greA"
                     /locus_tag="FBJFOEIK_00145"
                     /inference="ab initio prediction:Prodigal:2.6"
                     /inference="similar to AA sequence:UniProtKB:P80240"
                     /codon_start=1
                     /transl_table=4
                     /product="Transcription elongation factor GreA"
                     /translation="MANNDNKIYLTEESLKQYQEKLKYLQEVARPQVIEEIKEARNQG
                     DLSENAEYDSARDKQAAIENEILEIQHILENVEIIKSTSTHTIRIGSTVKLININTNE
                     ISEVKIVGALDADPFNNKISNTSPLAIALNGKKVGQVIEVEAPKKYKVKIESIL"
     CDS             156298..157080
                     /gene="yfiC"
                     /locus_tag="FBJFOEIK_00146"
                     /EC_number="2.1.1.223"
                     /inference="ab initio prediction:Prodigal:2.6"
                     /inference="similar to AA sequence:UniProtKB:P31825"
                     /codon_start=1
                     /transl_table=4
                     /product="tRNA1(Val) (adenine(37)-N6)-methyltransferase"
                     /translation="MKNEVVKNNLGYSGDLFVYQDKSMFNYSVDTILLGNFVSINRKV
                     RNILEVGTNNGALSIFIAARDKRLNIDAIEIQSKAVELARKNIILNKLENQINLIEGD
                     FRMWANQKAYDCGNKLAKKYDLIVANPPYYNEDFNQQRKNSTLEQKLATHEINLNLEQ
                     LVANSARIIEQKGYLAIVLPMARYIDLICLLRKYNFEPKRIQLVYPRITDLPKFCLVE
                     ARFNSGWGTYFESNIYLHNEDKNDHSYSQKVKELYKPKKSNF"
     CDS             157103..158668
                     /gene="metG"
                     /locus_tag="FBJFOEIK_00147"
                     /EC_number="6.1.1.10"
                     /inference="ab initio prediction:Prodigal:2.6"
                     /inference="similar to AA sequence:UniProtKB:P67579"
                     /codon_start=1
                     /transl_table=4
                     /product="Methionine--tRNA ligase"
                     /translation="MNNNKKTFYITTPIYYPSGNLHIGHLLTTTLASVYRNYKNQQGY
                     ETLFITGIDEHGQKIQKKALEQNITPKEYVDIQSQKFVDLWKLLKIDYDKYIRTTDDY
                     HIETIQKVFYLMEQKGYIYKSKYEGLYSISDEEFLTKTQAISKDGKFYHPISGHELQE
                     VKEESYFFNMSKFTPWIKSYFEQNPDFITNKATYKELMNNFINKGLEDLSITRVSFDW
                     GIKIETKDAEKQHIIYVWLDALFNYLSALGYNNYLGQELYNKFWVNGNERVHLLAKEI
                     SRFHAIYWPIFLKSLDLNLPTKLVIHSWIVTPEGKMSKSKGNVIEPIPLIEKYGAEPV
                     KYFFASQINIDNDFSFSEELLINVLNADLANNFGNLANRTFKMVMLNFENGTTYCSNQ
                     LNSLDKNVYLEIENAYNDYKKYFDNFNADKALKRAIELSKFLNEYIDKNEPWKLKENL
                     PRLNVVLNTLLNGIYAVNMMLSVVLKEKCSILLNDLQLSEFSEKMLFNYSKFDNKKFS
                     KPNILFERIKPNN"
     CDS             158689..159963
                     /gene="obg"
                     /locus_tag="FBJFOEIK_00148"
                     /EC_number="3.6.5.-"
                     /inference="ab initio prediction:Prodigal:2.6"
                     /inference="similar to AA sequence:UniProtKB:P20964"
                     /codon_start=1
                     /transl_table=4
                     /product="GTPase Obg"
                     /translation="MKFIDETNVIVIAGKGGDGIISFRREANVDKGGPDGGDGGDGGD
                     VYFVGDPGQNTLLPFYYQNKLVAESGENGRPKNQYGADGQDLIVKVPLGTMVYNGDDL
                     IADVVSQEKYLIAKGGHGGKGNPRFKSSTNTAPRICENGTPGQKFELHLVLKVLADVG
                     FVGKPSAGKSTILGEISNAKPKIADYDFTTLVPQLGLVKYFDNSYVVADLPGLIENAH
                     LGKGLGIQFLKHIERCKIIAHVIDFGSEEKNPIDDYEIINNELKSYNLLLEKLPQVVI
                     ANKKDLPAFSLNLSKFKEKYPNINVFEYSALMAENLDELKGCLFETLQFAKDSIAVQQ
                     IRESQNIVKITLNKKPIQIKKIDNETYELFGDDIDNIYNKIPVISLDNLWRFNAKLKA
                     LGVFELIKQNNIKDGSTIKIHDYEFIWNAEEF"
     tRNA            160110..160186
                     /locus_tag="FBJFOEIK_00149"
                     /product="tRNA-Pro"
                     /inference="COORDINATES:profile:Aragorn:1.2"
                     /note="tRNA-Pro(tgg)"
     tRNA            160192..160264
                     /locus_tag="FBJFOEIK_00150"
                     /product="tRNA-Ala"
                     /inference="COORDINATES:profile:Aragorn:1.2"
                     /note="tRNA-Ala(tgc)"
     tRNA            160273..160349
                     /locus_tag="FBJFOEIK_00151"
                     /product="tRNA-Met"
                     /inference="COORDINATES:profile:Aragorn:1.2"
                     /note="tRNA-Met(cat)"
     tRNA            160374..160449
                     /locus_tag="FBJFOEIK_00152"
                     /product="tRNA-Met"
                     /inference="COORDINATES:profile:Aragorn:1.2"
                     /note="tRNA-Met(cat)"
     tRNA            160452..160542
                     /locus_tag="FBJFOEIK_00153"
                     /product="tRNA-Ser"
                     /inference="COORDINATES:profile:Aragorn:1.2"
                     /note="tRNA-Ser(tga)"
     tRNA            160549..160624
                     /locus_tag="FBJFOEIK_00154"
                     /product="tRNA-Met"
                     /inference="COORDINATES:profile:Aragorn:1.2"
                     /note="tRNA-Met(cat)"
     tRNA            160626..160702
                     /locus_tag="FBJFOEIK_00155"
                     /product="tRNA-Asp"
                     /inference="COORDINATES:profile:Aragorn:1.2"
                     /note="tRNA-Asp(gtc)"
     tRNA            160704..160779
                     /locus_tag="FBJFOEIK_00156"
                     /product="tRNA-Phe"
                     /inference="COORDINATES:profile:Aragorn:1.2"
                     /note="tRNA-Phe(gaa)"
     CDS             160865..161662
                     /locus_tag="FBJFOEIK_00157"
                     /inference="ab initio prediction:Prodigal:2.6"
                     /codon_start=1
                     /transl_table=4
                     /product="hypothetical protein"
                     /translation="MNINSIKIAIQLFGIFGSIVTICLGIPQLIRLKKTKNTGKVSFA
                     AFWVFYYGILAWLVLWVFTSIENSWYLFLSNFACVTITSFTVFYLYWYYEKLTKKMLI
                     RAIVGISINQVISLIFLCLFFVTVYQKLKFGKFYPDNSIIPVLPGNAQLAFGLICPAF
                     TSAAFFPGLIVSLIKKEEISLSPWMALVYMLNNTFWILYFSLNIVYSKFGVDQAALNS
                     MPGFIGGLVWQLLALGMFAFQFGVTLHFDIKHKKQQKQAMVNVINQN"
     CDS             complement(161682..162038)
                     /gene="yigZ"
                     /locus_tag="FBJFOEIK_00158"
                     /inference="ab initio prediction:Prodigal:2.6"
                     /inference="similar to AA sequence:UniProtKB:P27862"
                     /codon_start=1
                     /transl_table=4
                     /product="IMPACT family member YigZ"
                     /translation="MATLEIKKSKFISYKFNIKSKDDVKLLKEQLKNQHQKARHIVYA
                     YLVIENGVQCGGMSDDGEPSGTAGKPLYFLLERNKLNNCVLFVVRYFGGIKLGASKLI
                     RAYSKVANDEIKSSNQ"
     CDS             162079..162972
                     /gene="rluD"
                     /locus_tag="FBJFOEIK_00159"
                     /EC_number="5.4.99.23"
                     /inference="ab initio prediction:Prodigal:2.6"
                     /inference="similar to AA sequence:UniProtKB:P33643"
                     /codon_start=1
                     /transl_table=4
                     /product="Ribosomal large subunit pseudouridine synthase
                     D"
                     /translation="MLKIISNYSDRIDKYVANNSEISRNDIKELIENGAVFVNSIKIN
                     KPKFVVKEGDEILIERLLDKQIKVEPQNIHLDIVYECDDYLIINKPSGLVVHPAPGHH
                     DNTLVNALMYHFKNNLSDVNGLLRMGVVHRIDKDTSGLLLIAKNNKAHNYFASLLKTH
                     EIKRSYYAIVEGKIANEELHIELPIGRDTKNRQKYAVSETNSKPAYTIVNVVKYFKMN
                     NKDFSLVKCNLKTGRTHQIRVHLAYIKHPVYGDPIYGHKIDDFNQRLHAFALDFVDLN
                     GNNKHFEAEMPEIMKKEITGE"
     CDS             163030..163995
                     /locus_tag="FBJFOEIK_00160"
                     /inference="ab initio prediction:Prodigal:2.6"
                     /codon_start=1
                     /transl_table=4
                     /product="hypothetical protein"
                     /translation="MKSININEYNSTNELYTKNKKVFWAWFIAWSVLFATILIFVIAS
                     FIQFAVEKQNYLNKYAELFGQIQKLNPNFQGDVFALANNEYVKSLAMSGVLLVILIAV
                     YIWHIVSIALVAKNKDFSAYSRILTTLYLFVIIYEIITLIFSGFQSFSLAIWQVNKIL
                     NLVATLLYIVSYFAVFLKCSYVAKLFLILKRNLAFKALNNSGSMDDILRSYFYGQESP
                     EPTLNTNNTFDSNQKTEENKSEDLNKEEDSRSIEYRSKLEQLSDEQLQNMAKKLNIFG
                     IETFSREQLISKISDIFEQSAKSQNQQSKPDNSDEDNNDGSQTSN"
     CDS             164038..165204
                     /locus_tag="FBJFOEIK_00161"
                     /inference="ab initio prediction:Prodigal:2.6"
                     /codon_start=1
                     /transl_table=4
                     /product="hypothetical protein"
                     /translation="MNNQTSLKQHIFTFFSQNPPASSIKNGDQKLWIPALVCIILILF
                     SLYLAIKFFVNFKRSIAKTKSILKDDLVSAYVQGFNIKSSAVFNFILANIISLVSIII
                     SIISIVKHFSASSTLGKSSFLALFIAVIALSIVLIISINLSLLAIYFVSFKEAKFVNK
                     KNLEDELISLKYKKFKELNDLNAPENIKLDIKAMESHNPLAPRVLAKFIDFYNKMSNI
                     ELFKRYKNYLNQTFKIRYFNESLEVIEGKNEMEDNLEKYLDNINNKDPELQKNSLILK
                     EIAWMNDMDKKVKIIREADKNITMSKKEFQEKYDEYVYLQRSQDPAYQQTQKNTWLTY
                     RDSDIEDLFYNTNTSVIYTIDNGKTILEKPMNEFLNEYGQYLETKFFASIKENE"
     CDS             165223..165822
                     /locus_tag="FBJFOEIK_00162"
                     /inference="ab initio prediction:Prodigal:2.6"
                     /codon_start=1
                     /transl_table=4
                     /product="hypothetical protein"
                     /translation="MTKKHKRILFLSTLALPVVVVPATMVSCSKKDIEEIKLDMITIA
                     KNQMLNYLQKFESFFKNDDDPDVRNLEVEFNKIIISLKKMDITPDFNMDQFIQEMTKK
                     FSAVANNFLNLKYNKAKLTSEYYISKVKAQLILEQFKNSGILPEKNEFAKILEQELSK
                     VSDPTIKTSEEELKNSIKFLDDLNKKYNEILKKQVMISK"
     CDS             165986..166402
                     /gene="rpsL"
                     /locus_tag="FBJFOEIK_00163"
                     /inference="ab initio prediction:Prodigal:2.6"
                     /inference="similar to AA sequence:UniProtKB:P21472"
                     /codon_start=1
                     /transl_table=4
                     /product="30S ribosomal protein S12"
                     /translation="MPTVAQLVKQGRKDKTTKSKAPALGKMYNSLQKKETAMPAPFKR
                     GVCTRVATMTPKKPNSAIRKYARVRLSNGQEVTAYIPGEGHNLQEHSVVLIRGGKVKD
                     LPGVRYTIVRGTQDAAGVNNRKQARSIYGTKKPKSN"
     CDS             166433..166903
                     /gene="rpsG"
                     /locus_tag="FBJFOEIK_00164"
                     /inference="ab initio prediction:Prodigal:2.6"
                     /inference="similar to AA sequence:UniProtKB:P22744"
                     /codon_start=1
                     /transl_table=4
                     /product="30S ribosomal protein S7"
                     /translation="MSRKHKAPVRDVLADPVFNSKIITKLVNTIMLDGKKSIAENILY
                     SAFDIIKTKTGKEPVEVFNLALENVSPQLEVRSRRVGGSNYQVPCEVSAKRKQTLALR
                     WIIQYARLRNDKTMEEKLANELIDASNKVGGAIKKREDTHKMAESNKAFAHFRW"
     CDS             166916..169009
                     /gene="fusA"
                     /locus_tag="FBJFOEIK_00165"
                     /inference="ab initio prediction:Prodigal:2.6"
                     /inference="similar to AA sequence:UniProtKB:P80868"
                     /codon_start=1
                     /transl_table=4
                     /product="Elongation factor G"
                     /translation="MSREYKLEDYRNIGIMAHIDAGKTTTTERVLYHTGKIHKIGETH
                     EGASQMDWMVQEQERGITITSAATTAYWKGKRLNIIDTPGHVDFTIEVERSLRVLDGA
                     VAVLDAQSGVEPQTETVWRQATNYHVPRIVYVNKMDKMGANFKASVESLHKLLGANAH
                     AIQLNIGEENHFVGIIDLVEMKAYSYDGEVDENAKEIAIPEHLKDEAHIMRAELAESL
                     VDYDEELMTLLLEEKEVPVDILKRAIRTATISSEYFPVVCGTSFKNKGVKLMLDAIVD
                     YLPSPLDIPPMKAYKGESEIHIPASDDEFFSALAFKVMNDPFVGNLTYFRVYSGIVSK
                     GSYVFNSTKGEKERLSRILLMHANSRTDIDEVRTGDIAAAVGLKVTTTGDTLIDEKQK
                     DVVLENMNFPEPVISQAIEPKTKDASEKLSLALQRLAAEDPTFKYYTDEETGQTIIAG
                     MGELHLDIIVDRLRREFKVEVTVGAPQVSYRETITKTADVEGMHKKQSGGKGQYGHVW
                     IKYEPNPDGGFVFIDKIVGGKIPKEYIKSIEKGLREKMAIGILAGYPMIDIKATLFDG
                     SYHEVDSSELAYKIAASKSLTKGREALGTVLLEPIMDVAVVVPEDFFGDVMGDISRRR
                     GQVRDNETRNDGAHVIKAYIPLSEMFGYATQLRSMTTGRGTYQMWFDHYEKLPRNLSE
                     EIIKKRGGKLVADED"
     CDS             169085..170032
                     /locus_tag="FBJFOEIK_00166"
                     /inference="ab initio prediction:Prodigal:2.6"
                     /codon_start=1
                     /transl_table=4
                     /product="hypothetical protein"
                     /translation="MPSIKKNTNLNDYQLNNNKKLLKARHRLTFWFGVVILCLFVITF
                     VCSWISDGHELKVAFSKLSQETRDKLILANALPSVSGAMLQVRFTFTYISNILIGFAL
                     IFYGLFPNYLWTKRGFFLATVYINITFFTFWGLIIPFVFINPNIWYEIPWNWKVLTVP
                     VHLINPVIGTTFFIINRRELVVSHKTMLLSSIFMLGYYLFAVLIFWIGVQVTNLFLIE
                     QFNKKTTGLDIFTKTKVAIYPFLNLKYPLGYHGNNLFYIILLNLFIPIFGIIVCISVA
                     YFLKFICKIQTYSKKDFENPAFLRENKLLIKSIKSQIFK"
     CDS             170044..171522
                     /locus_tag="FBJFOEIK_00167"
                     /inference="ab initio prediction:Prodigal:2.6"
                     /codon_start=1
                     /transl_table=4
                     /product="hypothetical protein"
                     /translation="MTAFNLKKYFELQTIEIKNRIKQFNNKLYLEFGGKIFDDLHASR
                     VLPGFLSDSKLQLLLKLKNEAEIVVVISANDIENNKLRGDLGIKYEDDVLRLIDNFKS
                     YDLIVNNVVITQYQSTFRVNKLQNILVEHNINVVKHYKIDDYPNNLDLIVSKNGYGKN
                     ETIKTQKPLIVITAPGPGSGKLAVALSELYHDAINNIDSGYAKFETFPVWNLAVDHPL
                     NLAYEAATTDLNDQNKIDPYYLKSRNKIATNYNRDIQAFPILSQIMNKIQKRNIYDSP
                     TSMGVNMVGFCFNNEEEIKQAANKEIIRRYYQSAVAFKKGMISKSVLIRNANLISKNN
                     IDFSIRPCIEITNKLADQLNMNITTFTLNNNINIIGKTSALLGSSSAALLNALKYLAN
                     IPKEIHLLSKEAIELVQNLKVNVFKSKNPRLHMNETLIILAMSAKSNQYAKLAYDQLK
                     NLAGIEAHCSAILSMQDIETYNHLNINITQEPKYDNDTLYHK"
     CDS             complement(171578..172054)
                     /gene="tadA"
                     /locus_tag="FBJFOEIK_00168"
                     /EC_number="3.5.4.33"
                     /inference="ab initio prediction:Prodigal:2.6"
                     /inference="protein motif:HAMAP:MF_00972"
                     /codon_start=1
                     /transl_table=4
                     /product="tRNA-specific adenosine deaminase"
                     /translation="MSLAKLSALRSKDPLTKVGACIVSPDNYVISLGYNGMPTSYLNK
                     EVNNDDLFTWNRPATQNDVLNSKYTYVVHAEANAIINANITNSKIIPGSILYVTHSPC
                     YHCAKLIVQSKISKVVYAVAYKPDSDDFKASNKIFAAFNIECKAIENDFDLDFHIK"
     CDS             172426..172623
                     /locus_tag="FBJFOEIK_00169"
                     /inference="ab initio prediction:Prodigal:2.6"
                     /codon_start=1
                     /transl_table=4
                     /product="hypothetical protein"
                     /translation="MNQSLKNQRNLKNMFKPAMSGFFAISIISFIMKNVMNCVMSRNI
                     NYIMTNIIWGANNDYQFFNYK"
     CDS             173002..175887
                     /locus_tag="FBJFOEIK_00170"
                     /inference="ab initio prediction:Prodigal:2.6"
                     /codon_start=1
                     /transl_table=4
                     /product="hypothetical protein"
                     /translation="MKTKSKLWLLGLGSLLAVGVPGLVAASCKIDPAYVKGEFVYEFN
                     AVNKEPIFDADVSSLYGQYINSLPATYTGSELVRKQALTQTKTITITEKGTKKTTTYL
                     VKPTFAKYRLELAEAIVLTEKGTNKQYVFDSDEIPSESEYPQPTKTVTDVTGKEYKVY
                     EKTNVFVKTKGDKNVVSRSINSAFFLDKLANASKLQFVIRKGVKWVDHNGKDTGYEVK
                     AKDFWYSWLRTYSRNLDYRLSTGGSKELDDALKSKLAEENSPVYGEQWSFGNIYTYAL
                     FGIDANKLFEKDKFIQKVSAEGYLKDREAITFESITGKEKDANISSFFESQFASWTYD
                     FMPAPSDYIDALNAKNEQVVLKSNGIALSKSETEAYRNALNSMDKDSLQYKIGQYWYG
                     TSAKSTLYSGYYYNKGIENQIQKLPKNTLYWDKKWVEDDSTIKTIVFNFQSKAVEPAL
                     YNQTAFRKYSQGTISQIGFSSLTEPQKKEVSSEPEKFGLKLNERLNVQTSIFGFVRTP
                     FISSKLDKNYKFNENFAKLVYGSSLADIDSGKADTSKSYLFGKGLSFRTLLYAAVNWD
                     TYAAQASSGQATHWLAKVPEGSNLGGSDQGTAKLNTITDFRDQANSLFAIDKDGNKVD
                     FGAELGKELSPSENTKASETESSISEKMKSAGFKVLKEKMKELLDQFFKEQNITDPEK
                     QTIEFEVGFGYLNAPQLYINAWEKVKNVFSELDPRIKVTVKSFDDPRDPNFNAYRFDG
                     VTGENLLAWSADYNGVASTYDGLSWGAALVPTLVKVAHQTGAEKAKFEQAFPEIAKLA
                     KKLLEYAKTNKPNLSLDFDKIDQIDNRYLNSNLPAILAAYKLEQDTNTKKYVIAKKTV
                     KGSKPKPIEFDFGKDSSGKSIEPTDLYQWSAIFWASTFKNFTNDEISKIVEEFTTFVT
                     LGYTSDVFVGRDKFVKTLINKHYVSPTIAGSAVDSYQDWRIIKDTKK"
     CDS             175903..177048
                     /gene="oppB_1"
                     /locus_tag="FBJFOEIK_00171"
                     /inference="ab initio prediction:Prodigal:2.6"
                     /inference="similar to AA sequence:UniProtKB:P08005"
                     /codon_start=1
                     /transl_table=4
                     /product="Oligopeptide transport system permease protein
                     OppB"
                     /translation="MTKYILQRIAFAILTLFIISIFVYVLVAAFGNNPVNDLAQAQFH
                     ASKKSGLTYVEILHKLEIENGLRYKDNPDILVPIIVRYGNYMKNIFTKGDFGFLYNPA
                     NNPNSALYTNMAKLFFTPLQYSLIITVPTFFISSILGIAIGVIAGYKRGKWFDVSSNV
                     FVLIFVAIPSFILAPIVITISVALGISSVVPRPGEQSFGVMFVSYLPPIFVMSITSLA
                     GYVTYTRNQVITVLTSNFVLIAKTKGLSSSQIFFKYVLRNISIPLFSLVFGSFIGLLS
                     GSIIIEQYWQVPGTSQIIVNAFPTGEINVVMFSTLFFTFISLIADIIIDVSYAILDPK
                     IKYSTNSKRNYWLFFLAYRERSKLAKDLFKSQLINKASQNTTVKGDN"
     CDS             177050..178324
                     /gene="oppC"
                     /locus_tag="FBJFOEIK_00172"
                     /inference="ab initio prediction:Prodigal:2.6"
                     /inference="similar to AA sequence:UniProtKB:P24139"
                     /codon_start=1
                     /transl_table=4
                     /product="Oligopeptide transport system permease protein
                     OppC"
                     /translation="MNINEVKAFNKEYKINTELEKKFKFVAPEDRIVISSVAGKPKKL
                     GIEILKRFFTKPVVLIALAVFIIILLLSILVPANGISYYKPNDPISDNAFVKNLPPAS
                     SPIVTQALESNDPVFKFYQFVLNRSETDPVYKARMAFFLNGFQAKVNDIGIYVAKYNA
                     YDLVVANYINGIISKNQITDAEYLKIFNEQKNFYSHVLLGTSSIGYDIWTTAWYATWR
                     AIKIALIVVILEAIIGISIGAFLGFYAGKLIDTIIMRVIEIFLAPPTLIWILLFVSII
                     GANEWSLVLTLTIVGWPGFVGITRMFIITVKDEEFIIAAKAIGVGTPRRIFVHALPTI
                     IGKIANNIVRSVPGVILWIASLAFLGFFKEKKDTNLGQMLIEASQEVGSNIWIIALPT
                     IILLFLSLSLNFIALGVHDALDPRVMNKGKGK"
     CDS             178326..179492
                     /gene="oppD"
                     /locus_tag="FBJFOEIK_00173"
                     /inference="ab initio prediction:Prodigal:2.6"
                     /inference="similar to AA sequence:UniProtKB:P24136"
                     /codon_start=1
                     /transl_table=4
                     /product="Oligopeptide transport ATP-binding protein OppD"
                     /translation="MAKIINKHDNLDKNNSDTIKHQKINKSTRVLDSIRVEPLKNNQI
                     LKVRNLHVSFPQGHKKSIHIVRGVDLDVHRGEIIGLVGESGSGKSVTSKTLINVNESG
                     IISADQIQIGEYELTNIKKQKYWQYIRGQKIGYIPQDPLTSLNPTRTVGKQLLDALNN
                     NEDWKNSTYTEKKNYLIGLLKTFGLRSAEKIFYAYPHTLSGGMKQRIVITMVVALKPE
                     LIIADEPTTALDPTVQASVLALFEDIRQKMGISIILISHNISVIAKFCDYIYVMYAGR
                     IVEKGTKQEIFTNPAHPYTWALISAIPESKDEKLYTIQGTPPDMANLPLGDPFVYRND
                     YALEIDYLKEPPLIPITETHAAATWLLSPEAPKIEKSKELQKRLDLFKKAFNNE"
     CDS             179485..182013
                     /gene="oppF"
                     /locus_tag="FBJFOEIK_00174"
                     /inference="ab initio prediction:Prodigal:2.6"
                     /inference="similar to AA sequence:UniProtKB:P24137"
                     /codon_start=1
                     /transl_table=4
                     /product="Oligopeptide transport ATP-binding protein OppF"
                     /translation="MNNKNFKDKKVILSIDNLKKYFVNQGMINKAVDGVSFDVHEGEI
                     VGLIGESGSGKTTVGSTILRLYDDYNGFVRLEDKIISGKRISESLNRFLRKNVQMIFQ
                     DPHASLNSQQNIYSILKEPLLVNGVMKDKIKDIFKDWLNVKKNFKYTFQIEAMRLELQ
                     NYLEINKLAEPLFKKWIENLNKLEFNFDISREDNFSLFFGYLEEKQNVESIIINNMYA
                     NVDRLIEFYYETQRKYRNKELPGPQIALNEKEEKLKYIQCLSKTSKIAYEASLELKEV
                     KKQIFNLRHKIEKISSESKNTFANYIHESKNEKSLIDIARLMSCDLDFYSYNLKSELL
                     MNKRGQVLAKIKPFNKFLGFNNIKKLINELDEYINEFYKTKLAPLPYSKTLKSDIKNV
                     LEKDFDFKFDEYTKISELEKQKLDSELKQLLSREVEIKKVIKENPNPEITSEQLQEAK
                     NDLELGKQAYLEGRSKYLISYKAELESLYKNLEEQKKFYLELRKQQDYCNNKYKELKQ
                     KFFEYVEQLRQKEKDKILLKIAELKQNQDKSNKDKKSLAKLQSKLKSIKVQYNTILKM
                     YHSDISLKEDTLKSFDIERKYLDKDINSIYVLLGIDHKWVETNLKTADAMAGVDAKHM
                     KWVWRKRYFDSKVSYPIAKLLISSILYKTIIYKALEDVGLLKQFAYRYPHEFSGGQLQ
                     RIVIARALIVEPQVIVADEPIASLDISIQAQVVNLLKELCIKKNIGLIFIAHDLSMIE
                     YVADEVQIMHLGKIVESGKTEAIYANPIHPYTINLFKAIPKISNANEKFQNVSFALDY
                     LDEQKFPNVPETFKVGEDHYVYGTASQLKQWTHNAKLEKEHKEL"
     CDS             complement(182085..182807)
                     /gene="rluB"
                     /locus_tag="FBJFOEIK_00175"
                     /EC_number="5.4.99.22"
                     /inference="ab initio prediction:Prodigal:2.6"
                     /inference="similar to AA sequence:UniProtKB:P35159"
                     /codon_start=1
                     /transl_table=4
                     /product="Ribosomal large subunit pseudouridine synthase
                     B"
                     /translation="MEEKAKRIQKILSEQGICSRRKAEELILSGKILINNKIAKLGEC
                     VTINDEIKINNRIIKLNNNVANNFKYIVLNKPMNTICTASDPQNRKTIYEYLKAKERL
                     FSIGRLDFNTTGIILITNDGEFANLLSHPSSKIPRIYIATLEHEMLDGELNLLNSNHV
                     LLNGKISKQKVTKLSAFKYEVLLYEGRNHHVKNLFLLVNNYVKKLHRKSFGCIDDSNL
                     KIGQYRDLTSSEINKLLAYIKK"
     CDS             182915..183253
                     /locus_tag="FBJFOEIK_00176"
                     /inference="ab initio prediction:Prodigal:2.6"
                     /codon_start=1
                     /transl_table=4
                     /product="hypothetical protein"
                     /translation="MEYLQNIDLSKIRSLCLQKKREFIFNYCLFEQLKDKQIKQKKLQ
                     TINDEEDDDISKLEKFIKLLNSDNQKIFFNNFIYNNPESEWYLAYWSKNAYYKKLNYI
                     VNLFIDFINQ"
     CDS             183253..184398
                     /locus_tag="FBJFOEIK_00177"
                     /inference="ab initio prediction:Prodigal:2.6"
                     /codon_start=1
                     /transl_table=4
                     /product="hypothetical protein"
                     /translation="MFPIVMQAINGQEPTKWIENINVYTTKQLYLDKWTNSFQKVDFK
                     LQRLIENNKFIIEFKYLNYDQEIDDIDVKCSINNQLLKLQKVFDSDKHEYTYTLISEF
                     NEATKTKKVQDLKNINFEIFYKVKGLLYQVERYTYEIYSNNNSNRELVSNKNGVEYDL
                     WTKLRILSLADRDIPTDMEHYSFVEQVKYKFMPTTLMLGKHNKKLFDVEISKKEISNK
                     SGIISDFSQLIQSDINGFNVSIDIDKQFIKGNLNAKINDFSKNEHKQISIDSYSYYDK
                     VSKAIIANNDSIGAAKGLLLPLNYSGNYSYLLNINFGEDLKGFKIRYNQEISKPFFNE
                     KSGLVKLNVNNIFKQQNFTKWSVVKAEDIRSLINNSNTLEELMKGGK"
     CDS             184398..185003
                     /locus_tag="FBJFOEIK_00178"
                     /inference="ab initio prediction:Prodigal:2.6"
                     /codon_start=1
                     /transl_table=4
                     /product="hypothetical protein"
                     /translation="MLIAKKKKIIFGLSLGLACAVGAGALVGVYFLASSNSNKKANNL
                     DNKKVNKKDSTNNNSDNKNINSGNENEKDNTIDNQNEDSKIEDSNEDSQANDDDKEHK
                     PEAKPRPNIKTEINWREIFPDVKTSDYYNQLNFKDGQGFIDKEMITYIIKDILNRMTI
                     LDGNVSYAYKQEDDQNLYIAFKWENKSQKSNITYKFSVNRI"
     CDS             185012..185236
                     /gene="acpM"
                     /locus_tag="FBJFOEIK_00179"
                     /inference="ab initio prediction:Prodigal:2.6"
                     /inference="similar to AA sequence:UniProtKB:A0R0B3"
                     /codon_start=1
                     /transl_table=4
                     /product="Meromycolate extension acyl carrier protein"
                     /translation="MESEKIIINAIKKLTKTKFNKETFIRDLNIDSLDLVILVSDLEE
                     AYNIKISDEELLSLKTINDIIELFDKKTNK"
     tRNA            185269..185344
                     /locus_tag="FBJFOEIK_00180"
                     /product="tRNA-Trp"
                     /inference="COORDINATES:profile:Aragorn:1.2"
                     /note="tRNA-Trp(tca)"
     tRNA            complement(185451..185525)
                     /locus_tag="FBJFOEIK_00181"
                     /product="tRNA-Thr"
                     /inference="COORDINATES:profile:Aragorn:1.2"
                     /note="tRNA-Thr(ggt)"
     CDS             185635..186714
                     /gene="prfA"
                     /locus_tag="FBJFOEIK_00182"
                     /inference="ab initio prediction:Prodigal:2.6"
                     /inference="similar to AA sequence:UniProtKB:Q8DU64"
                     /codon_start=1
                     /transl_table=4
                     /product="Peptide chain release factor 1"
                     /translation="MEKTMYDSLLSIKNQYDELTEKLNDPNIYNDIKAYTRIAKEKSE
                     LQEIYDAFTRYQNIEELYFLSKEILTNEKDQELIELAKNDIDNQMNQLQEIEEEIKEL
                     LLPQDENDKRDVIMEIRGAAGGDEANIFSGDLFKMYQKYAEIKGFKIKIIDSTYGAAG
                     GYSQIVFSIKGEKVFSQLKFERGVHRVQRVPATETQGRVHTSTATVTVLPEVDEDVKI
                     EIRPEDIEVNVFRSSGAGGQSINTTDSAVRITHKPTGLVVTSQDERSQIQNKETALKV
                     LKSRLYELELRKREEAESGLRKLAGTGDRSEKIRTYNYPQDRITDHRIGFSTSLKVVM
                     EGELDKIIEALIADEKAKKIIEAGN"
     CDS             186714..187421
                     /gene="prmC"
                     /locus_tag="FBJFOEIK_00183"
                     /EC_number="2.1.1.297"
                     /inference="ab initio prediction:Prodigal:2.6"
                     /inference="similar to AA sequence:UniProtKB:B0B9D1"
                     /codon_start=1
                     /transl_table=4
                     /product="Release factor glutamine methyltransferase"
                     /translation="MIDKEILLREKERYNLPLYISKKELRMLKKDIPVQKIIGYQEFQ
                     NVILNLKYKTLIPRYETEEVILAAYPFIKKESKVLDLGCGSGIIGLAIKKNKDANVTL
                     SDISRFAIKQTKINAKLNNLNVNVIRSNWFNKITSKFDVIVCNPPYLKKQKKLIKSLK
                     WEPKRALFARDNGLFAYKKILKSAFNYLNEKGIIIFEVDPYCSLWFKNKFPNVLILKD
                     INNKDRIALLAKNDLKN"
     CDS             187456..188589
                     /gene="dnaJ"
                     /locus_tag="FBJFOEIK_00184"
                     /inference="ab initio prediction:Prodigal:2.6"
                     /inference="similar to AA sequence:UniProtKB:O87778"
                     /codon_start=1
                     /transl_table=4
                     /product="Chaperone protein DnaJ"
                     /translation="MENKRDYYEVLGISKNATEKEIKSAYRKLAMQYHPDRNKAPDAE
                     EKFKEVSEAYEVLSDPEKRQKYDKFGHSAFDQSSFGYSEDVFNSFFNSFRDMFSGGGF
                     EVDSSDDSDDPFSSIFGFGSNRSRKTKGSDLQMKLSIDFVDSIFGKNVTVQLKKYSEC
                     SHCHGSRAESDSDIVSCPQCHGSGQVQQKMGFFSTISPCNKCGGLGKSIKNTCHVCSG
                     KGYEYKLVNENIQIPGGINNGEYIKMSGYGNPSRNGGSNGDLYIIIAIRPHKFYERFN
                     NDIVVSMPISVFSIINEDTINVPTPYGNKDIKLNKNMKLDGVITLDGYGFPIKNSSKK
                     GNFIITLKPYIPSLNKEDNKKVQEIFSNYKDVEFQKWIKDFNN"
     CDS             188757..190595
                     /gene="topA"
                     /locus_tag="FBJFOEIK_00185"
                     /EC_number="5.99.1.2"
                     /inference="ab initio prediction:Prodigal:2.6"
                     /inference="similar to AA sequence:UniProtKB:Q7A5Y5"
                     /codon_start=1
                     /transl_table=4
                     /product="DNA topoisomerase 1"
                     /translation="MENKIMIVESPNKVNTIQKIVGDNIKVLSSIGHILKMSTSGIGG
                     LGIDFENWEPKMVIDPSKRKIVSELKEAAKNASEVLIATDPDREGEAIANNLVNTLKV
                     QDKYKRVKYNEITPDAINYAIENPLTIDENLVNAQKARRILDRIIGFKLSQLIQRKVK
                     NTPTNPSAGRVQSIALKLVVDKEEEIAKFVPTLYSKIEAHTADEQIANFVYRDNLDFV
                     GENEWIKREKVDDILAQLNQNKSLQVIDFKKSIRSEAMVVPFKQSILYKESQYSSATV
                     QIAAQKLFEMGLISYPRTDSTRLSSIFIEKSQKFIAQKYGKEYIATEIKGFSGDQDAH
                     EAIRPTDISLLASEAQQKFNLSNEETNVYKLIYEKTLMALMATPKREIYQYELKNGQY
                     NFKMSYSKIIFDGYYKIFDKKQESVIPNYKVGDIIKVLEFVKLDKETKAPARYNDGSL
                     IKMLDDIKVGRPSTFATTVKIIKDRLFVETKNNSLYPTDYGKLVLEKLIQGFPTTINE
                     EYTASVENQLDLISEGLSDYKILLKDFWNNFNLQLQNVNETMETDFLPQEILQEKCPL
                     CGHDLLYRYTKSKHQKFIGCSNFLSCRYIRNIDNEKPKFFKRRYNK"
     CDS             complement(190773..190883)
                     /locus_tag="FBJFOEIK_00186"
                     /inference="ab initio prediction:Prodigal:2.6"
                     /codon_start=1
                     /transl_table=4
                     /product="hypothetical protein"
                     /translation="MASNQSNVLNESKILNSRDFYKSKKFAYIKIFISFL"
     CDS             complement(191028..191849)
                     /locus_tag="FBJFOEIK_00187"
                     /inference="ab initio prediction:Prodigal:2.6"
                     /codon_start=1
                     /transl_table=4
                     /product="hypothetical protein"
                     /translation="MRVVLQGFINDIQSNFMNNINEANKNESINKIDFIYKRIISRYI
                     GILNSTNKLINDSIDHNDPAAKNEIYDELYRNIKDKWITEQIEKMNPDDFDKYYNVYT
                     SGNDSEKSQLKGPKFLWSQFGDQLEIALIRTIEFAFKQKCDKTLISTKRIAQERNGAR
                     SLWAYNLEVYSKTHKKNLNDLDLRNKQNLFKGYNVEFQFYDNTPNSWNKKWRGIQYWD
                     GRNPKYRFICGVTVKTTYEYKFTYENGEETTKSVELEYKLDNGNPVIVDKISEIN"
     CDS             complement(192095..195304)
                     /locus_tag="FBJFOEIK_00188"
                     /inference="ab initio prediction:Prodigal:2.6"
                     /codon_start=1
                     /transl_table=4
                     /product="hypothetical protein"
                     /translation="MKPKLEDLLNTANLKDDAKSINIDLSSEDQASTDAKAINNSSTI
                     ENVEQVNQKLQAAIDKLTKDIQKINEDKKAKFEEFKTEKQHLEDIIKTKGLDKFINID
                     DEIKSIKQQIDEEIKKHKINENSKISDILAAKNSIDQTQRKLLGLLDDYSTQRTESID
                     NFNKQKTELDSLINSNNNFKQLEESKKTEFNNKKQEYEVLDLETLSKNKIQEKSQEIK
                     ELIANINKEISDAKKQEYLNFDKAKKELEKYINDELNNQKYDSIKKEAQNKIDSFSAI
                     KEESLSTKEIQEIRNATDTLIKAKTNAEQEKAKIDAKEQLTAKILEADKLKEELIDSD
                     SIITTLKTNLEKEIANAKEALKKDTKAIIEAKEKLANKINESKSSLDEFNKQKETKFK
                     ELEKTRKDINNFLTDDVKTNPNYAELVKKLQDSLKTQEKINKASNKADIINANNELTN
                     ALKEAKEAKKQADRANGEANNKLTASLSTANELLKELTDSDTDIQNYKKQLEKEINNA
                     NNAITSKNTKSLTDSNDSLTKKTNEIQEKLDKFIESKNKESENFNKTKKEIDNFISQI
                     EKDPQTKGNYSNIINKLKNKKTEKDAINKNSDKKDIEKANTELKNSLKEAKEQKSEID
                     KFYVAKKALEELISKPDAKKVGTSETQKLLDKNKTINDSTDKETIKNATNELNIAKTN
                     LEQKIEDKKNELLKDFEKAKEDLNKYMQNDLQKDEYKAIKENINNELKKIKINQNSKI
                     QEIEDANKSLQKLLSDAKNKKLALDEEIKQQKINEFNRIKNELKTLNSGSDGSEINSN
                     EVKEALKITVDKSSTIEKIEEETNKLKQAKQELEKLISQKKKEVLEQIKTKKQELKRL
                     FESPDAKKADISNSEKSNISSSLSKEHSESETIHDLKNVLKEINSFIELVNNKINELK
                     QKEKSLAKFNNLRDEFNKLIKEVSEDAEYLKLNKEISDYKQKINAYNSINNNLKSKEI
                     EQKINEIKIDIDGLKSLLKKINEEKDKKNKQINDLKIEILKAKESEFDNVNKFKEKIT
                     KFIKEANIDKNNSHLKDFDKIIKELERIDKINKLKSYIV"
     CDS             complement(195319..195807)
                     /locus_tag="FBJFOEIK_00189"
                     /inference="ab initio prediction:Prodigal:2.6"
                     /codon_start=1
                     /transl_table=4
                     /product="hypothetical protein"
                     /translation="MLKNSLKEANDKKQEIDKFVSAKKELEEFIKNDEDAKNDELVSN
                     LNDAKQELAKFSSINDSCEITEIKKATDDLTTAKAKLEEEIKNKKQELFNAFELSKTT
                     LQNYITNDIKDSKYKIIQDKFNNIIDEYKNITSNDKISKIKDATNNLNAKFTEIEAIR
                     QY"
     CDS             complement(195878..196252)
                     /locus_tag="FBJFOEIK_00190"
                     /inference="ab initio prediction:Prodigal:2.6"
                     /codon_start=1
                     /transl_table=4
                     /product="hypothetical protein"
                     /translation="MIKKRRRKLGWLTFIAGGVAITAFVLIMCRFCKKPNKQIKDRTS
                     LNLFNKAQSELKELINSPIAKLCQTAIEQKVLNDSNKINEKSTDEEISKNTEYLNSSI
                     ALLKNKLDLAKQELEKFNMAMF"
     CDS             complement(196432..196947)
                     /locus_tag="FBJFOEIK_00191"
                     /inference="ab initio prediction:Prodigal:2.6"
                     /codon_start=1
                     /transl_table=4
                     /product="hypothetical protein"
                     /translation="MRKNEINKYISELTNKQVDLRSNINFERNWESIKDKLDNLNIKE
                     NVSLLKEVIINNSNAQYSINKILLTIPEFIKVAKTTRSNNLRLLSEQFKYTLLSIDNS
                     WKEVKKILDENKTLSRENITKLNEKIKLFVDRSRELKESLRWFDNFHENISDQRIKNK
                     LDEVRELLKNV"
     CDS             complement(197302..198507)
                     /locus_tag="FBJFOEIK_00192"
                     /inference="ab initio prediction:Prodigal:2.6"
                     /codon_start=1
                     /transl_table=4
                     /product="hypothetical protein"
                     /translation="MNALIDKANTLLPQLVDSDKDIQKAKTELNQEIQNANQAVASNE
                     TASMQSAKSSLDDKVTKIQNQLTEFNKDKDAKFKELEQTRKNIDNFLTDDVKNNPNYA
                     TLVEDLANAKDAKKSVTESSNKSEIIAANQALQQALNTANAKKSSIDNELRPLRNDLQ
                     SKIDDFGPIRNTNFSWISSKLETAKNKLAKELTKADAIKNNPSSSKQALKDSSQQVQK
                     LGNELLKTITEELGKAETKNSNIGYRLFKLAQAEQFNNTDVDKLKNAWEERQTLISKK
                     QKPNNQSTKDYLTQLSTEMSTQESTIKKVIMDIQAHIRNNLNIQYRSEAQKLIDNMKR
                     FYGDKVGIERLQNWQDFMDYNVLNVDDTLKDDFNKALRVLVGDYTKNPPVSSWFINKR
                     NRSIEIIKI"
     CDS             complement(199404..201281)
                     /locus_tag="FBJFOEIK_00193"
                     /inference="ab initio prediction:Prodigal:2.6"
                     /codon_start=1
                     /transl_table=4
                     /product="hypothetical protein"
                     /translation="MNALIDKANTLLPQLVDSDKDIQKAKTELNQEIQNANQAVASNE
                     TASMQSAKSSLDDKVTKIQNQLTEFNKDKDAKFKELEQTRKNIDNFLTDDVKNNPNYA
                     TLVEDLANAKDAKKSVTESSNKSEIIAANEALKQALEKAKAAKDQADNLAKSTKEQLN
                     NSISSANTLLAKLTDKDNTIQKAKTELNQEIQSANQALNLNNPTSMQSAKESLDAKIA
                     QVNQQLQQFNQEKDAKFNELEQTRKEIDEFIDSNKDNSTYSNIISKLTTTKNEKDSVS
                     KSSNKSDIEDANTLLKNSLKEANDKKQEIDKFVSAKKELEEFIKNDEDAKNDELVSNL
                     NDAKQELAKFSSINDSCEITEIKKATDDLTTAKAKLEEEIKNKKQELFNAFELSKTTL
                     QNYITNDIKDSKYKIIQDKFNNIIDEYKNITSNDKISKIKDATNNLNAKFTEIGSNKA
                     ILDKFYELKPKLEDLLNTANLKDDAKSINIDLSSEDQASTDAKAINNSSTIENVEQVN
                     QKLQAAIDKLTKDIQKINEDKKAKFEEFKTEKQHLEDIIKTKGLDKFINIDDEIKSIK
                     QQIDEEIKKHKINENSKISDILAAKNSIDQTQRKLLGLLDDYSTQRTESIDNFNKQKP
                     N"
     CDS             complement(201616..202002)
                     /locus_tag="FBJFOEIK_00194"
                     /inference="ab initio prediction:Prodigal:2.6"
                     /codon_start=1
                     /transl_table=4
                     /product="hypothetical protein"
                     /translation="MLKNKNIWTLIKQKRIRKYINDELNNQKYDSIKKEAQNKIDSFS
                     AIKEESLSTKEIQEIRNATDTLIKAKTNAEQEKAKIDAKEQLTAKILEADKLKEELID
                     SDSIITTLKTNLEKEILMLKKHLKRY"
     CDS             complement(202426..202914)
                     /locus_tag="FBJFOEIK_00195"
                     /inference="ab initio prediction:Prodigal:2.6"
                     /codon_start=1
                     /transl_table=4
                     /product="hypothetical protein"
                     /translation="MFNAFELSKTTLQNYITNDIKDSKYKIIQDKFNNIIDEYKNITS
                     NDKISKIKDATNNLNAKFTEIGSNKAILDKFYELKPKLEDLLNTANLKDDAKSINIDL
                     SSEDQASTDAKAINNSSTIENVEQVNQKLQAAIDKLTKDIQKINEDKKAKFEEFKTEN
                     NI"
     CDS             complement(203166..207893)
                     /locus_tag="FBJFOEIK_00196"
                     /inference="ab initio prediction:Prodigal:2.6"
                     /codon_start=1
                     /transl_table=4
                     /product="hypothetical protein"
                     /translation="MPKKALKENQIDDSLPIDKIKKTNENLENAKKELLNKINAEKEL
                     QSKIFNDKKQELKRVLDLEDTKEVDSIKEQKVYIETNISETSSIEDIKNKIIEVEKAT
                     SSLTSKILNAKQQELQRFENIKKDLQDFINTKLNDAKYQSIKQKALDKINNLNGINKN
                     STIKEIKVGQNDLIKAKEEAGREKEKLDNQNIKDTLKETINNAKEFKKLLIDNDQKIV
                     DLKSNLDNEISKAEQSLSKDKESMESANDLLNTKLIEYKEILNKFNQEKEAKFTELEQ
                     TRKDIDNFLTDDVKNNPNYATLVKDLTNAKDDKKSVTKSSNKSDIIAANEALIQALAN
                     ANKAKDQVDEANKSIKEQLNALIDKANTLLPQLVDSDKDIQKAKTELNQEIQNANQAV
                     ASNETASMQSAKSSLDDKVTKIQNQLTEFNKDKDAKFKELEQTRKNIDNFLTDDVKNN
                     PNYATLVEDLANAKDAKKSVTESSNKSEIIAANEALKQALEKAKAAKDQADNLAKSTK
                     EQLNNSISSANTLLAKLTDKDNTIQKAKTELNQEIQSANQALNLNNPTSMQSAKESLD
                     AKIAQVNQQLQQFNQEKDAKFNELEQTRKEIDEFIDSNKDNSTYSNIISKLTTTKNEK
                     DSVSKSSNKSDIEDANTLLKNSLKEANDKKQEIDKFVSAKKELEEFIKNDEDAKNDEL
                     VSNLNDAKQELAKFSSINDSCEITEIKKATDDLTTAKAKLEEEIKNKKQELFNAFELS
                     KTTLQNYITNDIKDSKYKIIQDKFNNIIDEYKNITSNDKISKIKDATNNLNAKFTEIG
                     SNKAILDKFYELKPKLEDLLNTANLKDDAKSINIDLSSEDQASTDAKAINNSSTIENV
                     EQVNQKLQAAIDKLTKDIQKINEDKKAKFEEFKTEKQHLEDIIKTKGLDKFINIDDEI
                     KSIKQQIDEEIKKHKINENSKISDILAAKNSIDQTQRKLLGLLDDYSTQRTESIDNFN
                     KQKTELDSLINSNNNFKQLEESKKTEFNNKKQEYEVLDLETLSKNKIQEKSQEIKELI
                     ANINKEISDAKKQEYLNFDKAKKELEKYINDELNNQKYDSIKKEAQNKIDSFSAIKEE
                     SLSTKEIQEIRNATDTLIKAKTNAEQEKAKIDAKEQLTAKILEADKLKEELIDSDSII
                     TTLKTNLEKEIANAKEALKKDTKAIIEAKEKLANKINESKSSLDEFNKQKEAKFTELE
                     QTRKDIDNFLTDDVKNNPNYATLVKDLTNAKDDKKSVTKSSNKSDIIAANEALIQALA
                     NANKAKDQVDEANKSIKEQLNALIDKANTLLPQLVDSDKDIQKAKTELNQEIQNANQA
                     VASNETASMQSAKSSLDDKVTKIQNQLTEFNKDKDAKFKELEQTRKNIDNFLTDDVKN
                     NPNYATLVEDLANAKDAKKSVTESSNKSEIIAANEALKQALEKAKAAKDQADNLAKST
                     KEQLNNSISSANTLLAKLTDKDNTIQKAKTELNQEIQSANQALNLNNPTSMQSAKESL
                     DAKIAQVNQQLQQFNQEKDAKFNELEQTRKEIDEFIDSNKDNSTYSNIISKLTTTKNE
                     KDSVSKSSNKSDIEDANTFTKIL"
     CDS             complement(207838..208299)
                     /locus_tag="FBJFOEIK_00197"
                     /inference="ab initio prediction:Prodigal:2.6"
                     /codon_start=1
                     /transl_table=4
                     /product="hypothetical protein"
                     /translation="MKKRINNLMSISIVCAAASTSAIAAMCSISNNSTKKYNEAKSRL
                     LNLIKKLDNEGQKKANDFIARQDKKFNSTAFKNHSNTSKLIDEIEIFSKKILENLQKD
                     EKQRLEELNKLNKLRLDLQNLINSNDGQNVDSSDAKKSIKRKSNRWFFANR"
     CDS             208580..209611
                     /locus_tag="FBJFOEIK_00198"
                     /inference="ab initio prediction:Prodigal:2.6"
                     /codon_start=1
                     /transl_table=4
                     /product="hypothetical protein"
                     /translation="MKNHSNTRRKHRSLAPLYYTLGSIAAAATIAGAIYFVVKNGRRV
                     SKQYWSIEKFLQISKNIKLDPVVINSAPAKEIYENFIHEKQKVDALRNKYINQHPELK
                     PYLNNNTRTAFDFKFKGPKKSEIKKLLKDMPEEFDAHNFIFSKILTNQTFTEMKFLKM
                     RFSNLELDTSDKESNKLKVTYEVYLNYEYATGSFELNNVKGTSQSKYYFKGNQTVKVI
                     SDSEKWNLNSKFANNLEKNLDDARKIIRIGIVKNDPKWTQSNEFREMIFKWFKRIFIE
                     NDAFPDTYSKDEYEIMPFNETSSGDDFVRWNPKKGLNNLTIKFFYVNKKNPDIKSPGR
                     IKIFTILKV"
     CDS             209613..209942
                     /locus_tag="FBJFOEIK_00199"
                     /inference="ab initio prediction:Prodigal:2.6"
                     /codon_start=1
                     /transl_table=4
                     /product="hypothetical protein"
                     /translation="MEIINKDLEAKLKTFQKQNYKLQKICQYFKIDLKKLNLNEFLDF
                     NKNSENPLLDLKQIKQIIAENQGDSNILEVLNMIKELESINKEKTTNDETYKQDQILK
                     KILSNLE"
     CDS             210013..210696
                     /gene="cmk"
                     /locus_tag="FBJFOEIK_00200"
                     /EC_number="2.7.4.25"
                     /inference="ab initio prediction:Prodigal:2.6"
                     /inference="similar to AA sequence:UniProtKB:P38493"
                     /codon_start=1
                     /transl_table=4
                     /product="Cytidylate kinase"
                     /translation="MKTQKRINIAIDGPAGVGKTIMSTMLAKTLGYKFLSSGSFYRVV
                     AYNALQNKLDLNDEESINNAWNIEDIHVTEDDKIIFRGQDVSKLIRQEEVSMAASAIA
                     KFPLIRAKVNKFIQSFGLKYKGIIVDGRDATYRILPQAEVKFFLWATPEVRANRRVAQ
                     DLELGLKADYNEVLEDIKIRDYNDTNRKFDPLKISEGSIVIDTSNMSIQENFDVMYKE
                     VRKRLDDEK"
     CDS             210686..212008
                     /gene="der"
                     /locus_tag="FBJFOEIK_00201"
                     /inference="ab initio prediction:Prodigal:2.6"
                     /inference="similar to AA sequence:UniProtKB:P64060"
                     /codon_start=1
                     /transl_table=4
                     /product="GTPase Der"
                     /translation="MRNNIVAIIGKPNVGKSTLFNKIINKRKSIVYDTPGVTRDRLYE
                     DAIWTGKKFRVVDTGGITIEDEDFKKQIKLQAQIAIDEANVIVFLIDGKEPLTVEDYY
                     VASLLRKSNKHVLLAVNKLEGSNVNYYDNSIYSLGFDEIFPISAIHGDGIGNLLDKII
                     EKLNFSDKDVESYFKLALLGKTNVGKSTLLNTLANEERSIVSNVEGTTRDSVSSLIKI
                     NGEIFEVVDTAGIKRKSKLTESVEHYALMRANQSIEDANLCLLVLDATEEVSHFSQNV
                     IGIAYELKKPLILIVNKWDLIEKDTNTMEKYKKDLLKKVKFVDWSPIVFISAKDNLRI
                     NKLRDTIIQVKNNISRKINTNQLNDLMATAQMIRPASSINGRRLSITFARQIDGSIPT
                     FLLFVNNVDLAHFTYLRYIENQIRENYDFSGTPIELVLRNKNKKEERE"
     CDS             212011..212994
                     /gene="gpsA"
                     /locus_tag="FBJFOEIK_00202"
                     /EC_number="1.1.1.94"
                     /inference="ab initio prediction:Prodigal:2.6"
                     /inference="similar to AA sequence:UniProtKB:P64191"
                     /codon_start=1
                     /transl_table=4
                     /product="Glycerol-3-phosphate dehydrogenase [NAD(P)+]"
                     /translation="MANISIFGSGAMGTAVATILANNGHNITIYGIDDSELNDLKNGR
                     NTKYFEDVNLPKFKVTKDKKQAVEDCNYIVFAIPTKALPETYKEVIKLIKKQVIIINV
                     SKGFWKDSNKSCHEIMTQEAQANSLISGVVSLIGPSFAIDIINKNITAVDAVSNNDKL
                     NKKVQKLFSNDYFRVYTQKDVAGAESGSIFKNILAIASGMVAGLGYSTNSQIALITRG
                     FNELKKFVLARGGKLKTIFGLSCLGDLMLTALSDKSRNYTFGKNFYNKNFDSSKLTVE
                     GLRSIEIVYDEYIKTKLLDLPIVNSLYQIIYKNANPDEIIINLMKRKLKSE"
     CDS             213009..213290
                     /gene="hup"
                     /locus_tag="FBJFOEIK_00203"
                     /inference="ab initio prediction:Prodigal:2.6"
                     /inference="similar to AA sequence:UniProtKB:P05385"
                     /codon_start=1
                     /transl_table=4
                     /product="DNA-binding protein HU"
                     /translation="MNKKELLSKASNETGFAHVLIESAFDEIIRIIADEIEAGREVTI
                     SGFGNFSSKFIKGKEKVHNITKEIINVPDRLDPRFKFSTAFKKRINSKN"
     CDS             complement(213314..213817)
                     /gene="recU"
                     /locus_tag="FBJFOEIK_00204"
                     /EC_number="3.1.22.-"
                     /inference="ab initio prediction:Prodigal:2.6"
                     /inference="similar to AA sequence:UniProtKB:Q5KXY4"
                     /codon_start=1
                     /transl_table=4
                     /product="Holliday junction resolvase RecU"
                     /translation="MKNKNNRGMLLESIINNTNEYYFKNGIALIHKKNLDIKFKNVKL
                     EKNKLLLNDASIYSKSTVDYYRVWKGRFLAFEVKSTEQKNFEKKNIKKHQIEYLNKVL
                     LHQGIAFWIIYFKFQNEFLLIEHANFKKCLFEEKKSYICFEALKSLGKEIKLIFPGIL
                     DFLNILK"
     CDS             complement(213854..215953)
                     /locus_tag="FBJFOEIK_00205"
                     /inference="ab initio prediction:Prodigal:2.6"
                     /codon_start=1
                     /transl_table=4
                     /product="hypothetical protein"
                     /translation="MNKPKYFNYKNFLILNTARPYFAFNNWEEELLNDFSEAYESDNQ
                     EDNSYEMLEFANDDIENILDKNFNQYFENNSTKNKDFLKLNTIEKIKKIQQDMQNDST
                     LFEKINSDGKLELFNKILDNFFQFQMVDSGIALVEEQIINFLTKNSSNKVNIISKKCS
                     TDEKILQTKEFLMQNSLIINPVFEYKKCISKPFYYDSKTKEMGNIVYSAKTSLKDLLR
                     AYYDYSVLSSSGIEINKIFIVKPWYQTRKNSKKNELKIIKTEYCNYKKSKATFDKKKN
                     LSETEINAIFDKNPLLNEDNKKIKNDKIIDYVKNELNLNNAFNFNSRFEIEDNDAKSK
                     ISKYTCNFSDFLKIVENFDSNKEIHELDCNITMDDLKDNLNLGIKFYQLLVKKVIPKY
                     IICQKELLKLKVKSLTDNSIETKEILDFYENNLISISPDILNKDKCPEYLLLKEFNKK
                     IVWFDFEGVTLPVPMINHSLAWNQLISQTSIIKTQNGEIYSSNDFVYDPLNYNYKTIM
                     KVINDLYDEKADYYVVYNDTYEASRIKEMQEILEYYKDDGFISQNEFDILKEKSQFIL
                     SKIIDIENLFFRPAMDCNIKSSIVNLGQIKNVYSIKKIELFVNENKLNLKHKIFPYHE
                     LDVKNGGMALQIATLRALNKIRDNEWTVKEAQLKRYCHNDVLAMIMAFDLVEYLLQSK
                     DNYFKNFEAYKDLKAKK"
     CDS             complement(215940..216788)
                     /locus_tag="FBJFOEIK_00206"
                     /inference="ab initio prediction:Prodigal:2.6"
                     /codon_start=1
                     /transl_table=4
                     /product="hypothetical protein"
                     /translation="MEKKIIIPKRTFFNNKNYTLDYKNKTLIVDPKILKSMQEKKPGT
                     FGGFKKMTGSALGAIMGLSSFDSQFEAFCNICGFRKPILNRKYVDAGIALEPKIVKII
                     EKKLNSKLLRYEANQYNYDYFKDNELFGGLPDGYSPERHLIIEIKTVGEKNYENWIKY
                     GVNPGYIKQAQLYTYLIGATSFSIVACFLKEEDYLNPNDVDITKRIIKNWTYILNNEQ
                     VQDDINYCMQWYKKYTQIGISPKWNEQIDQDLLKFLECNNQEEWKNLYLYWVDQGKAV
                     PEYEQA"
     CDS             217023..217820
                     /locus_tag="FBJFOEIK_00207"
                     /inference="ab initio prediction:Prodigal:2.6"
                     /codon_start=1
                     /transl_table=4
                     /product="hypothetical protein"
                     /translation="MKKYTKILLTLGAISTSIVAVPLVAAGCNDPKNKKNPNNNDQSQ
                     DSQIEFQEGLGLKIAKIAKDQENVKVDEFVKEAKGAKTLDQIKALFTKYKIAYDLSEI
                     PDEAKYEVAAGTHGHANEGLVHLDIIQTVNEKQNNNRFEIKGFKMETVEDTVQLGGYK
                     LSTKILDNKKDFSLQEIKKQIIDAQEKGFNSLLEKLKEFVNIEVDENNKTKQFEFNKE
                     KIELISQSGQIVFKGISIIDISKKVNEVGYKTESKTDFIIQGLNKVE"
     CDS             217843..218808
                     /gene="oppB_2"
                     /locus_tag="FBJFOEIK_00208"
                     /inference="ab initio prediction:Prodigal:2.6"
                     /inference="similar to AA sequence:UniProtKB:P0AFH2"
                     /codon_start=1
                     /transl_table=4
                     /product="Oligopeptide transport system permease protein
                     OppB"
                     /translation="MKNNILILFKHIIVYFFVLFVIVSIIFFVINSLIEPQIKKNIAV
                     YSQINSSPWIRYGEFLNNLFSFRGGKIYSKELAATNLSIITLYFMQFKWTILFTVIIF
                     IFSLIIGNLLGIWSAYKFNKAPDFVVNIIVSALATIPLIVLAILALGTSIFLGYPSQF
                     INNGSLTFTSIITPIIITAFGTISLFHARSRKITKETLSSNYYLFGISLGNSKTKLFK
                     QNIIKNLIIAELQVILPFYILLFSTSLIIERIFSIPGQSIFISYVFTKAELNCIMFYF
                     SFNFFALLIARFINEIILNYLNPAQAIEKRIRWIKRKRLDYEWTR"
     CDS             218792..219982
                     /gene="gsiD"
                     /locus_tag="FBJFOEIK_00209"
                     /inference="ab initio prediction:Prodigal:2.6"
                     /inference="similar to AA sequence:UniProtKB:P75799"
                     /codon_start=1
                     /transl_table=4
                     /product="Glutathione transport system permease protein
                     GsiD"
                     /translation="MNELDNKKELFQFAKKRQQIHNYPIFQSETKLFWKRFFNKKSNI
                     VIFSFLLAFILLTLILLCFVKFSPIHSIDNKSDFVNNLPPYYSQIITRNFERGYQLDL
                     IRSIENQESIRAAKLGIKPIFKILYDSARDSGGSLTVNTDIVALTYNPYDLIKAINLN
                     QNSININILNKVLLGTTESGIDIYSRIFCAFALTTSIILLAIFINIFIGFSLAAFYVF
                     NRYKWYGIVIDKIAVTLNAIPEIIWIFLLCIFLGTNWYGILIAFILISWISFYELSKN
                     EILNLIQKEYIKAAKIIGLNNFQITYRHLFKNVLPSLIILIADRLAINILIVASLAFL
                     DFLTAESNLNIGTIFKEALSSIKVNPQYLIIVAVYITIFCILLKLFSIGLSMTYDPKI
                     SKNY"
     CDS             220079..221242
                     /gene="bdhA"
                     /locus_tag="FBJFOEIK_00210"
                     /EC_number="1.1.1.-"
                     /inference="ab initio prediction:Prodigal:2.6"
                     /inference="similar to AA sequence:UniProtKB:Q04944"
                     /codon_start=1
                     /transl_table=4
                     /product="NADH-dependent butanol dehydrogenase A"
                     /translation="MLNFIYKNDCKIIFGKESIQNLEEELKSLKVKKILIVYSGKYIF
                     ELKIYDEIIKACKKLNIEFIENGNVVPNPRIELVRKLVLETKAQNVDFILAIGGGSVI
                     DTAKAIAVGAKSDVDVWKFYTYEDKPNCALPIGVISTIASSGSESSNCSILSNENHKL
                     GIEYDFIIPKFAIIDPWYTKSLPMYQISCGISDISSHLIERYYTNIEHVDATDYMIEG
                     LLKALMINAKLLMEDTNDMNARSEVFLISIFAHNNMLDSGRVADWASHRIEHELSNFY
                     GITHGEGMAIVMVAYAKYMAIEKPKKLAQLAERVFNVDKGLSQEEKANLLSKKLDEFY
                     RTIKMRTRLSELGVSCEKFREMALSATKNDSQTIGHYKPLLSKEIIEILKIAK"
     CDS             complement(221294..223090)
                     /gene="tkt"
                     /locus_tag="FBJFOEIK_00211"
                     /EC_number="2.2.1.1"
                     /inference="ab initio prediction:Prodigal:2.6"
                     /inference="similar to AA sequence:UniProtKB:P75611"
                     /codon_start=1
                     /transl_table=4
                     /product="Transketolase"
                     /translation="MKNKKIDQIAIDNIKINSLNMAFSWKYSDFSSIMSGAKIFHALF
                     GYFFNINRKNNSDVNRDRFVFFNPNILPLFYEILRLYSLISENEYLNLISNRNQNISY
                     SNWTLDWIKSGEIFLGISGGFALGNTIAQNYLNRLDKNINHFTYWYVTERELQEGSTQ
                     EALAYAGTHNLRQLIVIYDANEIEYTVDSKSINPENIAKKVESMNFKYIEVSNGQCRS
                     IIKAIKKAQKINQPVFIKILSPQSEQLFKKNFDNSITHEKLEEFKDKTSFQKTNLSDL
                     YSEVVEFYENRLQKIENKIKTFSNSNNLQIFLKNNIRENINDVEEFKEKTYIENALKI
                     INNLCDKYKNLLVLSNNISYFQNIKSLNGIFASNNLGRGIFLGNREFTMINMAMGLGL
                     HSSIETIVIVDINYLGYLLPTLQVLKYSNAKILILLINNRNNFSLSNELKILYSYDHI
                     NLLRPCDFNELKGAFEFHFNHTKKSSIIYLENKEIKEIKDTSKVEFEDGPYYIRKISQ
                     TTNIIAAGSDLRIAELIARRLNSSIISISNIGNIESLNYDRNNSILIESYEALSHGKI
                     AKYNIALNKFCNLEKNDEEYIVEKVLTSIVKK"
     CDS             complement(223080..223391)
                     /locus_tag="FBJFOEIK_00212"
                     /inference="ab initio prediction:Prodigal:2.6"
                     /codon_start=1
                     /transl_table=4
                     /product="hypothetical protein"
                     /translation="MWAIEVNTKMNFRYFVEQDAIYEELNNIFSSNKNIKLIGKIEIK
                     PNRTKTNVFINLSYKLINKTSFAYETKKLIFKIEHKVFSLINAKPNNINLIFQGYEDE
                     K"
     CDS             complement(223395..223952)
                     /gene="efp"
                     /locus_tag="FBJFOEIK_00213"
                     /inference="ab initio prediction:Prodigal:2.6"
                     /inference="similar to AA sequence:UniProtKB:P99066"
                     /codon_start=1
                     /transl_table=4
                     /product="Elongation factor P"
                     /translation="MINVNDLKPGVTFKLEGNIYVVLEAAHSKQGRGQANVKAKVKDL
                     RTGSTTIKSFTGGEKVEPAMIEKSNMDYLYNAGDVVVLMDQETFEQIEIPSEHLNWEL
                     NFLKEGQKVIVRKFQNEVLDIELPANVNLKVVEAPDAVKGNTAQAAQKKVTLETGYVV
                     ETPLFIKEGEIVTISTETGKYTGRA"
     CDS             224085..224849
                     /gene="nadE"
                     /locus_tag="FBJFOEIK_00214"
                     /EC_number="6.3.1.5"
                     /inference="ab initio prediction:Prodigal:2.6"
                     /inference="similar to AA sequence:UniProtKB:Q9HUP3"
                     /codon_start=1
                     /transl_table=4
                     /product="NH(3)-dependent NAD(+) synthetase"
                     /translation="MEDLLRKVPKTKKELKIYSVLINKIVSWLKQKINSSNSKGITLG
                     ISGGIDSSTLALISELAFPNGCKFYYLKTENDSYTESHIKLLQLKLKTKIEIINLSSC
                     FKKIVKIANIINQGSIANTKSRLFMTTLYGLAFQNKNLVLGTDNFDEYYLGYFTKYGD
                     GGCDLLPFANIKKSDVYAMASLLGVPQEIIDKKPSATLYKNQYDEEELGFKYSDFEKY
                     LLDSTSVSEELIKKIKNIHKQTEHKRKAIPKGPKLK"
     CDS             complement(224908..226077)
                     /locus_tag="FBJFOEIK_00215"
                     /inference="ab initio prediction:Prodigal:2.6"
                     /codon_start=1
                     /transl_table=4
                     /product="hypothetical protein"
                     /translation="MNSKKIFLKKKRKIVPSSCWKKANDILAKNYICEDVTFKISASR
                     SLKSNTLVSNTMLKKYPIFIKINRDEKSNKLSITLSIHRLIYEVAAKKEISINKKSLN
                     LSIYHKTNDEYIHFKIDKYEDGDPIFLEKKLIIKIDAYTKIRDYLSYKVGANILINYD
                     LANNLSDNRNIDSDFKTRTLKNIDIFLTDKSFKEDVNNSSATVVKEFFVTYFKFNQLK
                     QNMPWNHIGYSQSFIETNQHNKKIIYDYPELKNPIFDSINFYSQNNKLNITNKLEYTL
                     EKNGPLSYTFNYFLNDSYIFSKETQDFLKIKSYNNSIKKGFYIPSHFNGIINLKLNSN
                     FKLWNEKINDYTLNIYNPLFNIENKGLIKLNISTIKTLNLNNFFDNWTKANNLKA"
     CDS             complement(226025..226180)
                     /locus_tag="FBJFOEIK_00216"
                     /inference="ab initio prediction:Prodigal:2.6"
                     /codon_start=1
                     /transl_table=4
                     /product="hypothetical protein"
                     /translation="MEKYKIDKEKKQHDLYKYWIPFYYLYFIAKTRLICEFKENIFKE
                     EKKDCTK"
     CDS             complement(226307..226654)
                     /locus_tag="FBJFOEIK_00217"
                     /inference="ab initio prediction:Prodigal:2.6"
                     /codon_start=1
                     /transl_table=4
                     /product="hypothetical protein"
                     /translation="MRRSSNRAFFLKCFNYFKEIIKELRERKIKIDINKIPEIFNKEN
                     LISLKFLIQKYVLKTAKLFESSLSDDLKCIYIKYFKELKDDIKWTDFFFSKSSYYRKL
                     NNLILAIAWFLIF"
     CDS             complement(226795..227343)
                     /gene="ppa"
                     /locus_tag="FBJFOEIK_00218"
                     /EC_number="3.6.1.1"
                     /inference="ab initio prediction:Prodigal:2.6"
                     /inference="similar to AA sequence:UniProtKB:O05724"
                     /codon_start=1
                     /transl_table=4
                     /product="Inorganic pyrophosphatase"
                     /translation="MKNLEVNIEISKDSKIKYEYDRKSNKIKVDRILRGDFKYPANYG
                     YLSDALDWDGDELDVLVYSSESFLPGTSLNARLIGAMKMIDGGETDTKLIAVHADDYR
                     LDNIKSLADVDQMWLVQVRNFFSTYKEFKGKNATLVTGFEDVVWAENEYKECQELMKK
                     YGSLDKEEFIKKMKIEHPDKYL"
     CDS             227472..228092
                     /gene="ruvA"
                     /locus_tag="FBJFOEIK_00219"
                     /EC_number="3.6.4.12"
                     /inference="ab initio prediction:Prodigal:2.6"
                     /inference="similar to AA sequence:UniProtKB:P0A809"
                     /codon_start=1
                     /transl_table=4
                     /product="Holliday junction ATP-dependent DNA helicase
                     RuvA"
                     /translation="MKIYLYGKIMHVNTNYLILDHNGEGELIYVADIKRFNKDDLRKI
                     FIYDVVNEYKKTTYGFENFKELIIFEDLISLQGLGPKTAISLLNLGWENLIQLIANED
                     KDKLCEASYVSLRIANNIIFAYKQKYAKFLSKLSDEDLLKIKSKNTSDSLREKFEYTM
                     KMLGFKKQQISYALEKMSITENIEESVENAIKIIGMKQNESRVLDQ"
     CDS             228067..229020
                     /gene="ruvB"
                     /locus_tag="FBJFOEIK_00220"
                     /EC_number="3.6.4.12"
                     /inference="ab initio prediction:Prodigal:2.6"
                     /inference="similar to AA sequence:UniProtKB:O32055"
                     /codon_start=1
                     /transl_table=4
                     /product="Holliday junction ATP-dependent DNA helicase
                     RuvB"
                     /translation="MSQEFSINSFDEFVGQEKLISTIKIIIESAKVQKKQIDHLLFYG
                     PPGLGKTTLAKIISKETKSNIVYVQGPLIEKKSDVLTIFSSINDNDIIFIDEIHGINK
                     NIEELFYSALEEGTIDVALGVDGDKKIMRMKLKKFCLIAATTKINLLSKPLKDRFGYI
                     GKLSDYSDLEIAKIIFNSATKNKIKIKNDAINFIAIHSRQTPRVANTLLKRVNDFAIY
                     YKIDLIDLETVKKAFSYLGIYLYGLYSPQIEYLKTLHKVFNDKFSSLDAISSIIKDDK
                     YTILNDIEPILLIYKLIEKSPRGRKITNNGIEYLKSQNIIT"
     CDS             229080..231776
                     /locus_tag="FBJFOEIK_00221"
                     /inference="ab initio prediction:Prodigal:2.6"
                     /codon_start=1
                     /transl_table=4
                     /product="hypothetical protein"
                     /translation="MKKTKILNNKFRWVISIFLILILLIVTILGSIFYLFPQLKKQSN
                     SNVTSAKIGLKIERENQKEDSYKKSYGLSDQEILNLTKNYIGNQNGVLSTSYDINLVS
                     KNLISATSYQDKTDKDVNNLISNFVNKPYLTVTDGGGNPLFYKGEYVSRFYPNLDVPR
                     TLKDFLKNGPQNYNISVEKNPATTYNKFGARQKIQVKLDEYGWDSFVQMINEYILATN
                     LSLQRNRKASREEIINNPGNKIYFWMNLAEFIRRAKTEFPDEWKAAGENPINFAYVGN
                     SALPEIKKDKKGNIIDIKYPVLKSKEINARKYLISAVNPATSRILSTEKNESSFYLAN
                     ENLEGLSDEYIAAAINYSYAPFKLTKTYNYFLTGSSTNQNRYLAVLAILFSLFAVFLI
                     AKYRLYGIISSICLAFMIFVFLSIITSFNIYITGAVAFTFLVSTFLTFLMIWQILRRL
                     DKEVNSGSNGIKATNKSLRFGIISTLDIAFALIVVSIFTIFIKTSYLNAMGIMLFIGL
                     VSGLIIGVLVNALIMWNLIKTETFDKRTNWIVWNSKRANSLIAKIDLISKSKYFSIGF
                     AIFVILTIVFFGIYSGVFGSTKLGINASETLANNYLYSIQKSSINGDWNKTEVDQIIK
                     YWKELNISNANIFFEKSSLTNDSYNLLISSADKIDSTKLEALKTFINTKISAIGNEFD
                     LNIHEILLNANGELINFGFTILIIAVSLIICGIYSIIRFGLIAFFVMWINEILAVISS
                     IVWLIICHGQFNNGILGALILSTAFSVVDSISNSQTIKEEFGNNLNTKNYIFEIDQIN
                     NIFKKYVIESLNKNIFNIFFAIIFVASTYTLMTGFNATTILVTSMFIISNSFINLFIL
                     PNIWRLMYIKRYSIKQKRIETKYWETEKISEQTFVGINDFNI"
     CDS             231791..233068
                     /gene="hisS"
                     /locus_tag="FBJFOEIK_00222"
                     /EC_number="6.1.1.21"
                     /inference="ab initio prediction:Prodigal:2.6"
                     /inference="similar to AA sequence:UniProtKB:P60906"
                     /codon_start=1
                     /transl_table=4
                     /product="Histidine--tRNA ligase"
                     /translation="MFQRLKGTRDIYGLEEKVLNLIENKFFKIIKNYNFKRICTPIIE
                     DANLFIRSVGETSDIVSKEMYLFKDNGQRDIALRPEGTASAIRAFVENKINNLEPTKL
                     AYFGPMFRYERPQKGRYRQFIQGGVELIENSTIENNFEIIKLAYDFLKSLKISNITLE
                     INNLGSFESRNNYIEILKEYFSKYKEQLNEISLIRLQKNVLRILDDKEEIKKDFVKNA
                     PKLIDYLSSIEKERFKNLLDLLDEFEIKYVINPYLVRGLDYYNDIVFEFVSNSDALGS
                     QCTVLGGGRYDGMIKSFGGPDIGSIGFAFGVDRLMEIIMSNIDNYPELNFNETILIAY
                     LNEDEKNEIRKIAYDLRKDFQVIFPSQRQSIKSLFRLQYKLQPKYLIFKELNMKKNEL
                     KIKSVLNERNIIYTNLDEFKNIISEMKRDENNE"
     CDS             233061..234746
                     /gene="aspS"
                     /locus_tag="FBJFOEIK_00223"
                     /EC_number="6.1.1.12"
                     /inference="ab initio prediction:Prodigal:2.6"
                     /inference="similar to AA sequence:UniProtKB:P67015"
                     /codon_start=1
                     /transl_table=4
                     /product="Aspartate--tRNA ligase"
                     /translation="MNKNYCGTLCINDLNKEVELCGWIANKRKFKQQVFIDLRDSSGV
                     VQLIFQNVSDPLLTKESCIYVKGTVQKRLEVNPALKTGEIEVIVSDYKIFNSAKQIPF
                     EINNSKSTNDANEDIRLEYRFLDLREERMLNNLRLRHKFLLLVRNFFDKQGYIEVETP
                     ILGKSTPEGARDYLVPTRRKGRFFALPQSPQLFKQLLMAAGFEKYFQIARVFRDEDLR
                     KDRQPEFTQLDIEMSFGSQEEIFKLCEEMWKDVLSQLGYKIETPFPKMDFFYSMAHYG
                     NDKPDTRFGFLIEDYSKQLATKYNKKFVKAIVFDRNINEHKQIINETFKKNNGQILDI
                     FDLKEANKNEFQCLLDKAKEDNISTPWAIISANDLEEDALKSLGAIRTIANDLYKLAD
                     PNQLNFLWLVNWPMFEYDRETKTYSPAHHAFTQFEESTMKYLETGELEKVRAKSYDLV
                     LNGFELGSGSIRIYDPKIQKKMFDVINLSEKQQQDRFGFFLKAFEYGLPPHNGIAFGV
                     ERILMILTKSESIRDVIAFPKNAKGIDLLTSAPSDVTKEQLDEYGLELKINKK"
     CDS             234839..235090
                     /locus_tag="FBJFOEIK_00224"
                     /inference="ab initio prediction:Prodigal:2.6"
                     /codon_start=1
                     /transl_table=4
                     /product="hypothetical protein"
                     /translation="MHAASIALTVILVIISFAIIGISFIMAPDSNSFSGALVGSNDLD
                     LFKVSKERGIKKVLKWSMITLGILLFIFLIALRVVIQNG"
     CDS             235106..237259
                     /gene="rnr"
                     /locus_tag="FBJFOEIK_00225"
                     /EC_number="3.1.13.1"
                     /inference="ab initio prediction:Prodigal:2.6"
                     /inference="similar to AA sequence:UniProtKB:O32231"
                     /codon_start=1
                     /transl_table=4
                     /product="Ribonuclease R"
                     /translation="MTYIKNFKNKNNNPKINEEQVLKCIRESDGITFIEIAKKLRIPA
                     FLNFELSEILNNYLSKKLIDTKSDEKYIAIYFLTKVQKEISITAKRLGFIDFEMQEES
                     QTKVFSAFLAPFQLKAVLDKDLLLANIYYYYENGIKKYKGDIIQILNHVRKTIVGTIE
                     KSTNKLFFNAYDEKDRAKFEIINEKECPDITKLKNSLVSCEILKPNNKKVAIAYKNII
                     GNINDKEHVIKKIIAQNDVNVNFPQNLLEYVSSIPSFVSQEEINSRINLIDLMTVTID
                     GLDTKDFDDAISCYKNEKNNWKLFIHIADVSYYVKENDLIDNEALLRGTSIYLPDRVI
                     PMLPVELSNGICSLNPNEVRACITLELEIDKQGNNISYKIYPSVIKSNYRLTYNEVND
                     FYSNIKSVPDDVANMLLHARDLAKIIRSKKISEGYVDFEIQESKVIMDGTKVVDIKVK
                     EEGESEKLIEDFMVRANETVAQMMTNLKIPSIYRIHEKPSPEKLTLLQELFNFCGFKD
                     VKVPYDGEPKSFGEMIAKLKEHKFDDFIKMALLRTMQKAIYSSNNIGHFGLASKAYSH
                     FTSPIRRYPDLLLHRLIRTYIFEKKEITPDLSETLKQKISQIALMNSESEKNAMVVER
                     SVVDVRKSEFFENLINKQFFATLVSIEKFGMFFNIDEYQTSVLVRFENLTIPTNKDND
                     FQASSKNKIYKAGNKYLITITSIDHEKGNVNATLA"
     CDS             237328..237759
                     /gene="smpB"
                     /locus_tag="FBJFOEIK_00226"
                     /inference="ab initio prediction:Prodigal:2.6"
                     /inference="similar to AA sequence:UniProtKB:O66640"
                     /codon_start=1
                     /transl_table=4
                     /product="SsrA-binding protein"
                     /translation="MPKLIISNKFIKSNYEIDSTYECGISLLGWEVKSLRAKNAKLDN
                     SFCSISNNLELWINNLNIAQYMQVKGDLKRSRKLLMHKSEILKLKNKQEKFSFVIVPT
                     SIYWSNNHIKVEIALAKALKKYDKRAKERENEIKKQIKSSY"
     tmRNA           237760..238130
                     /gene="ssrA"
                     /locus_tag="FBJFOEIK_00227"
                     /product="transfer-messenger RNA, SsrA"
                     /inference="COORDINATES:profile:Aragorn:1.2"
     CDS             238340..238522
                     /locus_tag="FBJFOEIK_00228"
                     /inference="ab initio prediction:Prodigal:2.6"
                     /codon_start=1
                     /transl_table=4
                     /product="hypothetical protein"
                     /translation="MAVRLVVKHEDGWAVKNPKGKRALRVFKTQKEAVQYAKTLQDTS
                     SVNVQSKAGKFRKFTS"
     CDS             238479..239402
                     /gene="folD"
                     /locus_tag="FBJFOEIK_00229"
                     /inference="ab initio prediction:Prodigal:2.6"
                     /inference="similar to AA sequence:UniProtKB:P24186"
                     /codon_start=1
                     /transl_table=4
                     /product="Bifunctional protein FolD protein"
                     /translation="MFSLKLGSLESSQAKMAILLNGKAISLKVKEDLKKAIEKMPQEI
                     RPTLGILQVGDLSESNIYVKNKLKYASDIGLNTKLIKLQQNASKLQIAEAIELLNKQS
                     TGFIVQIPMQTNQIIDSQEILDLISIDHDIDGLTSFNLDLKNPNNYFLSATASGIFLL
                     LNKYNILYKNAKIGVIGQSKIVGYPLANFLVLKGYNVFIYNKDTPKNNIKDLDIIIVA
                     TGTKDPITYDQVKPGAVIIDVGIHRDSNNKISGDLNFNEFSNVASFITPVPGGVGPMT
                     ISALLINLLKASSLQNPIIVPYLKFLKSYFN"
     CDS             239501..240160
                     /locus_tag="FBJFOEIK_00230"
                     /EC_number="2.7.1.113"
                     /inference="ab initio prediction:Prodigal:2.6"
                     /inference="similar to AA sequence:UniProtKB:Q74HC2"
                     /codon_start=1
                     /transl_table=4
                     /product="Deoxyguanosine kinase"
                     /translation="MIIGVSGMIAAGKSSLAEKLHRYFEGSLMLHEFEEDDEVFNTFL
                     KWLYEGKPNLTIGFQSYIVENHSTKFNKIKEEFEKSKKDPIEDMIFLDRFSIEHYIFA
                     KLILSKKGKRYLDAYDALFEKLISKDELPDFAIFLDINFETFKKRIFTRGRQSEVDNW
                     DENYEYFRNLHENYFKIFKEIAQKFGLKYVVIDTNNLTEKEVFNKALDIIESEKEKCR
                     K"
     CDS             240148..240714
                     /gene="hpt"
                     /locus_tag="FBJFOEIK_00231"
                     /EC_number="2.4.2.8"
                     /inference="ab initio prediction:Prodigal:2.6"
                     /inference="similar to AA sequence:UniProtKB:P0A9M2"
                     /codon_start=1
                     /transl_table=4
                     /product="Hypoxanthine phosphoribosyltransferase"
                     /translation="MSQIDYRIKKVLFDQATLEKRIKELANWVNETYKDSKNLIIVGL
                     LKGCLPFLAQLIKDVTVDFVLDCMITSSYDGKDRSSGNVKITLDLQNNIADKDVLIVE
                     DIVDSARTMTKVVSLLKSRNPKSLKVLTLLDKPSGRLVEFKQDNFGFEIGKNDFVVGF
                     GFDWEEKMRQLPYIGLLTDKEINKHKKH"
     CDS             240725..241507
                     /locus_tag="FBJFOEIK_00232"
                     /inference="ab initio prediction:Prodigal:2.6"
                     /codon_start=1
                     /transl_table=4
                     /product="hypothetical protein"
                     /translation="MILKLQNWQITETSNQDSSTSITLAIGSAFVAFILIAAVVIFII
                     KKIINKQSKTRDNSTNKELNKDNKNDEYNKKITLPFFNSEDLKRIDKLNSLKIEKQIA
                     YLFDSQKFFKENLNNLWVKKYYEIIKKFKLEKSPTSKFNKLKINKYYKNYLNEVGQWN
                     YCRHHIDEIKISGAIYSAHPQTKEYYKTGDVILVTYEQHLFLHYLIVMAKTTMPNHGM
                     IVGLKFHFNDAKKCIEYWDKVIQKMCEKYSVKYDKNWSENLT"
     CDS             241656..242024
                     /locus_tag="FBJFOEIK_00233"
                     /inference="ab initio prediction:Prodigal:2.6"
                     /codon_start=1
                     /transl_table=4
                     /product="hypothetical protein"
                     /translation="MKIKLFNKIINDEDKPKKTHLSWTEKFKLSLQKEKDNFKNSIQK
                     TKDFFCNPKKFFKDYKENVLKPEWKGFVEGFKFENWPIVQAIKRLKNPKNNIKIKEEK
                     IKIARWNFTENKDEDQTNDK"
     CDS             242225..243022
                     /gene="ecfA1"
                     /locus_tag="FBJFOEIK_00234"
                     /EC_number="3.6.3.-"
                     /inference="ab initio prediction:Prodigal:2.6"
                     /inference="similar to AA sequence:UniProtKB:Q1GBJ0"
                     /codon_start=1
                     /transl_table=4
                     /product="Energy-coupling factor transporter ATP-binding
                     protein EcfA1"
                     /translation="MIEIKKISYKYPGSSKMALENIDLKIEEGQYIAILGHNGSGKST
                     FSKLLSAIYKPTSGKIIIDGLEINSENLLEIRKKIGIVFQNPDNQFIGSTVEDDIAFG
                     LENKMLKPEEMKTIIYKYAQEVGMLDQLDREPQNLSGGQKQRVAIASTLALDPKIIIF
                     DEITSMLDPKGRNDIYKIIHNLHKKTNKTLISITHDMDEALLADKLIVFAGGHVIAQG
                     KPIEILNNKEIIEIAKIDSPFIYKLSSLLNDIEPTYNREELIKEICK"
     CDS             243013..244050
                     /gene="ecfA2_1"
                     /locus_tag="FBJFOEIK_00235"
                     /EC_number="3.6.3.-"
                     /inference="ab initio prediction:Prodigal:2.6"
                     /inference="similar to AA sequence:UniProtKB:Q035B3"
                     /codon_start=1
                     /transl_table=4
                     /product="Energy-coupling factor transporter ATP-binding
                     protein EcfA2"
                     /translation="MQIKASEITKEYDKGLPTYIKVIDNVSLEISEGEAISIIGPTGS
                     GKTTLIEHFNGLIIPTTGKIIFNELPIKIKTPKPRKPNLKKIKHDSNEYEIVLEKWKK
                     DLKDWKLKKKSERFEWVTTDLEISKTIRKIKNIKALRKQVGVVFQFAEYQLFESTIEK
                     DIIFGPISMGVSKEEAKKLALKYIEMVGLPIDYLQRSPFNLSGGQKRRVALAGILAME
                     PKFLVLDEPTAGLDPQGVEEMLNLFHNLYLNGKTIIIVTHDLDNALKWTNRTIFVKDG
                     KIIRDGNTYDILSDDNFLIENNLIPTRLLSFVNELKKNNVDVGKVTSVEDLAEKINYY
                     LTMKRKGGTNE"
     CDS             244043..244990
                     /gene="ecfT"
                     /locus_tag="FBJFOEIK_00236"
                     /inference="ab initio prediction:Prodigal:2.6"
                     /inference="similar to AA sequence:UniProtKB:Q035B4"
                     /codon_start=1
                     /transl_table=4
                     /product="Energy-coupling factor transporter transmembrane
                     protein EcfT"
                     /translation="MNKTIIGKYLNYDTFVHKIDPRFKFLTNVLLIILLFMADHFITL
                     GILIFSIMIFYWVATKSLKSLFSKLRLPLYIAIFLLIINMFTVKGAVSLNSVLSYVPL
                     ASDGNLDSYVYYRNETIINTIYWAPFGSENIFQLTKFTIYRTLSIFLRIYGVILTTTI
                     LTVSTKPVLLTRAINDILIPLKLIKIPTEIITMIISISLRFIPTLLEESGRIMKAQAS
                     RGIDFKNGNLKDKTKSFIVLIVPLFVSSFSKANDLADAMTSRGYEPYAKRSHYRVLTP
                     CWRDIIAVLVIASLTTLVLVAQLDAVPLPKWWLVTFQRV"
     CDS             244992..246998
                     /gene="ligA"
                     /locus_tag="FBJFOEIK_00237"
                     /EC_number="6.5.1.2"
                     /inference="ab initio prediction:Prodigal:2.6"
                     /inference="similar to AA sequence:UniProtKB:P43813"
                     /codon_start=1
                     /transl_table=4
                     /product="DNA ligase"
                     /translation="MNSNNDIEKIRKEIFDLRAKISAWDNAYYNLDSPEVPDEIYDVE
                     FNKLKALEEKYASFFSDEELKNSPTRKINALASDLFKKVKHKRPMLSLNKAYSLDEIQ
                     KFIDNIKKITSDFSFFIEPKIDGLSISIIYEDGKLVRAITRGDGITGEDVTANVIQMS
                     CIPKTIKYKKSLEVRGEVYLAISDFEKLNLKLGQENKNKLANPRNAAAGTLRQLNSQI
                     IKERNLSAFLYYVVDPLQHNIKTMQEEHEFLKTYGFPVTPEVQHANTLQDIEEYIRNF
                     KNQKLLIDYETDGVVIKLNEVQYFDKLGSTAKFPHYAIAFKYEPNVETTTIKRIYATV
                     GRTGLVTYNAELEPVEISGSLVSFATLNNFQYIKDLNLNENDLVYIKKAGEIIPCVIG
                     LISGKKEIDHFQKVEFCPYCHNKLVDSETGLEQFCSNDQCPEIQRRKLIHFCSKDGLD
                     INTMGERNIDLFLKNSLISNPIDIFNLKNKKQDLLKLNRMGEKSIENILISIDECKNK
                     PLYKMISALSIPLIGVKLAKFVASKIKSLHNLLNYDFSQLIDYHEIGDKIINSIISWI
                     SNDSNKKLVEDIINLGYDLKDENESITNLLENKSFVITGTLGHPRSYFERLIEKNGGL
                     IHSSISSKTNYLLAGENAGSKLQKANKLNITIITEEDLFKMIGQ"
     CDS             complement(246975..248186)
                     /locus_tag="FBJFOEIK_00238"
                     /inference="ab initio prediction:Prodigal:2.6"
                     /codon_start=1
                     /transl_table=4
                     /product="hypothetical protein"
                     /translation="MLSLIIAVNFFNLKYWIKIAIVFPLIFLVHYLWYLDLFKINGKN
                     ICGKFEIKRFFNKSILIKYQYYNVLVKNWSSWEFNNFYKYNIELSGTLSIIKNQNMFS
                     LSNKIDFELLNVKLVSKAYAYQEKIPILQDYDYKTKKFLALVLFNIQQANDLFVDQLK
                     QLSVMHYFTISGFHFGIIYLLISKILKWLNSKELVVDLISILMLFFYLKLLNFSISAS
                     RAFLFLILKIASKNIFKDKFNNIDILSFAALLLIFFDIRTMYSYSFILSFTITLIIFL
                     ILDIKKIYKNNIFVNFLFIILPYISSISIVISFNSKFNILGIFYQLFFLPISIFNYVF
                     CLFAFIVKPIIKMYVSIFEIVINTLSYGCLIIEVEKNSILGYSINFYIISIYTYIKIK
                     REYYLLTNHFK"
     CDS             complement(248267..248779)
                     /locus_tag="FBJFOEIK_00239"
                     /inference="ab initio prediction:Prodigal:2.6"
                     /codon_start=1
                     /transl_table=4
                     /product="hypothetical protein"
                     /translation="MNKRKIFLGLGLFSSASIIILMSIGINKYISNIKNNNKLFIKNK
                     NEIITIGISGAIEYPDSYEIKKGTKLLEIIKQARLKTGADLNNIDLNLKLEKNQSINI
                     PFKKDNSISIREVNNVGILEDLGIKKDIAKIILSYFIAKDYVITWQELENLPGVGEKT
                     LTILKNHLII"
     CDS             complement(248898..249629)
                     /locus_tag="FBJFOEIK_00240"
                     /inference="ab initio prediction:Prodigal:2.6"
                     /inference="similar to AA sequence:UniProtKB:Q83BE4"
                     /codon_start=1
                     /transl_table=4
                     /product="putative transcriptional regulatory protein"
                     /translation="MSGHSKWATTKNHKAAVDAKRSQMFQKFSKEIIVAATLGGPDPD
                     SNPSLKLAIAKAKAKSMPKANIEKAIAKVAGGSKEAANYQSYLYSGTAFGGVNFIVSC
                     LTDNFNRLSSNIKHFFSKHNGQLGKQGIIPYVFDQKGLIEFPSNVSSEEETMMTVLDA
                     GAEDFRNEDGTYTIITSPSAFQKVKQALDETFKIENYTTAEVTYIPNTEIEVDEEKAS
                     QIEQFVDFLEDDEDVQEVWHNAIWE"
     CDS             249713..250675
                     /locus_tag="FBJFOEIK_00241"
                     /inference="ab initio prediction:Prodigal:2.6"
                     /codon_start=1
                     /transl_table=4
                     /product="hypothetical protein"
                     /translation="MYLIRGEDSYLINQELQKIIDLKFENQDDYSVITYNESIDLEQL
                     SDDIFNQSLFSFKKQVIVLKNIDFFNSKKKNDNKKMNDFLQLLEKGQDNNLIFILQDI
                     KKNDISFNPSLAYKKIEYISKIIEIKKPSDKDVYNYIKEYILKNGGNISSTTLLDFLS
                     MFPNDLQQIINEVDKLLLQNKNIDMLLINNSNIISSDNIEFNLSNCILKQKSIDIIEA
                     IDEQKKYGNGASEILSQISYLFYQIYCTYLLMENTSDNEYISKTLSIHSYRIKLFMSY
                     IKKTNKHKLKELIMLLADIDIAIKSGLLDEENALNKFILFYIEI"
     CDS             250686..252167
                     /gene="malL"
                     /locus_tag="FBJFOEIK_00242"
                     /EC_number="3.2.1.10"
                     /inference="ab initio prediction:Prodigal:2.6"
                     /inference="similar to AA sequence:UniProtKB:P29094"
                     /codon_start=1
                     /transl_table=4
                     /product="Oligo-1,6-glucosidase"
                     /translation="MKKISIYELNLSTFNNKKGLNKYLSIIEKIEYLKSLNIDILAID
                     DILLKCYEINRNYEFNDWSNLQDFKKLVELCSANNIKIMPTINIAKLKKSIIAKKHLI
                     SIYRNKSSENESNKNDIESYLLTQEFLVPTIENISNLSVFLKEIISFYSVLGIKGFIL
                     EDFEFLINKKTNNMKSKFSFLLDIYRIIKHINFSSMVIWKTKQYNDFLNIIDIANQND
                     LIFFDYIYLTHLSDINLKNSWDWIKFNKLNVKKLFELWKPFCNNEQYILSLSSNYSGW
                     VVNKYGDNLSFYKESAKSLLMFLMLAKNSYSLYNGDELGILGTDSNNIFNLNNINFNE
                     EKRFYQSRNISSQKYIESQIKFNPITLQIEFPWTNNIQNLDFIQPKLRNKINVEQQLT
                     SKDSTFNFYSNLVRILNKSKYSIYFKGFPKVLLCNNLISIEYSTSENRKLLILLNLNS
                     FPIKSYIWNQYLILSSSYTNKYYSSIPEYLSPYECLILIKDNN"
     CDS             252219..252788
                     /locus_tag="FBJFOEIK_00243"
                     /inference="ab initio prediction:Prodigal:2.6"
                     /codon_start=1
                     /transl_table=4
                     /product="hypothetical protein"
                     /translation="MQLQFDASQVAKEQKASTVGSAIVYTLLAIVLAAVLAFLIWKLI
                     KNKVLKKRAQKVEMQKQKETLALFYQYILSFYEVIKFTNQELKNFEVSISTHPMGEIK
                     EGAKRLLYRLITRDDFSYSFVKNEQYKTFVKHAELINITNCNLWDKKIPETINYFKEQ
                     YELVPLGKTRDDYIQLVQKSISERFYNEK"
     CDS             252778..253545
                     /gene="pgsA"
                     /locus_tag="FBJFOEIK_00244"
                     /EC_number="2.7.8.5"
                     /inference="ab initio prediction:Prodigal:2.6"
                     /inference="similar to AA sequence:UniProtKB:P63756"
                     /codon_start=1
                     /transl_table=4
                     /product="CDP-diacylglycerol--glycerol-3-phosphate
                     3-phosphatidyltransferase"
                     /translation="MKNKSQKKQKIIVSKFGVANWLTVLRMLLMIPFIVFLSTSFGLI
                     LNGVQLSYKTNKGIVLSILYWINVAIFIIAMITDFLDGFYARKTKTVSSFGKIFDPIA
                     DKVATTLMLLFLATYNFVYIPIVILFIIRDIIVDGTRVYAIKKNIEVSANWFGKIKTI
                     LVSLALVVISIGVPFISDKSDYKYILFYFNIPLIIGLLLAWISGIIYIIKYTKGINKE
                     LLQSYTKNDSDATNKNNQDQNNNNNKSNQDSSPSPNC"
     CDS             253701..255434
                     /locus_tag="FBJFOEIK_00245"
                     /inference="ab initio prediction:Prodigal:2.6"
                     /codon_start=1
                     /transl_table=4
                     /product="hypothetical protein"
                     /translation="MKSKKINLLKLLLTSSVTISCAILPVSCSLLSNDNDKKITIKNY
                     EFNNLSSEYTIESKKLNLSFVNDGNVPYVDLLQMINSLDGFFDRNYINFSTNILFSEL
                     KMTTKFGYISFNWKTNKITMPNTYYEYITKSPGKTNFNKYLKSKSYYSKDFNKNTIVI
                     DLKKYNFDILYHNGNVLLPLAIFNLLFCSTNYYNLYFNGNKIYGCDFDIKSNVQEIPQ
                     IRNSKFQNSLIPKDIVEAKFNFTALLIDYFYGLKEYNNINSFYSTISNEQKQRMLSQN
                     PVISTKEYIKYLYNLNDLHTWVSMPSFYNHRDSSIAKDFYEYTTNKRERIYQSTRKYL
                     KNNKLNNWVIQTSKENRELFEKYGVRFISNNTAVISFNSFKTFQNLNDNSTNKGFSED
                     TYLGFANAMKLIKKNLRNMKIKNIIVDLSTNSGGNIGTMQRGLGFITDEPILNKTYNR
                     LDEEINIRSVEVDTDGDGDYKNDAYSEYNWYLLTGVNTFSAANTFSSIFKEMKLGKII
                     GQKTGGGAASILPVVLPDGTSIVISSNDLSVTMKNNTIKSIEGGIEPDIYLEYKDFYN
                     DQKLLEIIKNK"
     CDS             complement(255934..256728)
                     /locus_tag="FBJFOEIK_00246"
                     /inference="ab initio prediction:Prodigal:2.6"
                     /codon_start=1
                     /transl_table=4
                     /product="hypothetical protein"
                     /translation="MRKNKKPEVKPEGEKSEEQKLLEKRNKLIKETEAKWDDITKKIY
                     EYSKDAIISKFPEFIQITDYLKYKKVELKDLKTTKNNTIKLLVAKYFNILEAKILENK
                     TFIENIINKNKEIKDDELNKTKSLLNELNKEIEKREEILIKNIKDNFSKFNKEIKDDE
                     LNKTKSLLNELNKEIKKREEEQNLLEKRNKLIKETEAKWDDITKKIDEYSKDAKISKF
                     SEFTKITNYLAYKKVELKDLKTTKNNTIKLLVAKYLNILEEKISKK"
     CDS             257167..257319
                     /gene="rpmG2"
                     /locus_tag="FBJFOEIK_00247"
                     /inference="ab initio prediction:Prodigal:2.6"
                     /inference="similar to AA sequence:UniProtKB:P9WH95"
                     /codon_start=1
                     /transl_table=4
                     /product="50S ribosomal protein L33 2"
                     /translation="MPREGLTLRCEKCKMENYITKKNKKLHPDKMEVQKYCSKCNAHT
                     THKEKK"
     CDS             257366..258412
                     /gene="ypdF"
                     /locus_tag="FBJFOEIK_00248"
                     /EC_number="3.4.11.-"
                     /inference="ab initio prediction:Prodigal:2.6"
                     /inference="similar to AA sequence:UniProtKB:P76524"
                     /codon_start=1
                     /transl_table=4
                     /product="Aminopeptidase YpdF"
                     /translation="MIREKLNKILKDNGIDAIISEAPQTRLWYAGVQTSDGFLVIEKE
                     KAYLFVDGRYIEYVTKNSKNVEVVLLKGTSFKDFLAKKKYATVGVEKDYLILETFENL
                     KSMLPKSKFVLVNGQEFRILKDEEEYSNVQEACNISLQSFEQIKTVLTEGITELEVSN
                     KLGYLMRLFGAEKESFETIVAFGTNAAEPHHHPTDRKLADGDIVKIDFGAQYQGWASD
                     ITRTFFFGKPKNPKLVEILDIVKEAQKLGREAVKPGIATIEIDKICRDYIESKGYGQY
                     FTHSTGHGVGIDVHELPGVGRNRGDAILEEGMIITVEPGIYIENEGGARIEDTILVTK
                     DGSKVLSRPEDYEK"
     CDS             258527..259285
                     /gene="dprA"
                     /locus_tag="FBJFOEIK_00249"
                     /inference="ab initio prediction:Prodigal:2.6"
                     /inference="similar to AA sequence:UniProtKB:Q8DPI7"
                     /codon_start=1
                     /transl_table=4
                     /product="DNA processing protein DprA"
                     /translation="MNKEEYLAYLSYINNGKWHQIYNDLKSQITCQKTKYADFCSDQA
                     IKNKSYITIFDSDYPLYCNNVWNPPFVLYYYGNKQLLKHKIIMITGNISISNIIEVKD
                     SIENFSKEYVFCNEAWKGLDIQLIDYLISKNKNIIINLACGIEYAKNSLPKKWFNYSN
                     LLFISEYPSNYHTSKITLKARNRISAAISNYLVLLSCYKSTMNNLIDQFLNIGKEVYC
                     LDDIQNNLNEDNFNKNLINEGAGKITSITDLILK"
     CDS             complement(259277..260128)
                     /gene="nfo"
                     /locus_tag="FBJFOEIK_00250"
                     /EC_number="3.1.21.2"
                     /inference="ab initio prediction:Prodigal:2.6"
                     /inference="similar to AA sequence:UniProtKB:Q5KX27"
                     /codon_start=1
                     /transl_table=4
                     /product="putative endonuclease 4"
                     /translation="MIKLGSHISFKKPDYLIGSFNEAINNGENCFMIYLGAPQSAFRV
                     DSSLYNIEKYLKQCNSIIPVSDIVVHAPYIVNLANREKADFGIKFLCSEIKRMNSFGA
                     KLLVLHPGSSVEYSRSEALASLIQSLKKIIESTKDVIICLEIMSGKGSQICSNFNDLL
                     YVIKSVNSERIAICFDTCHAWDAGYDIKDYENFKSYIKQQNILPLIRVIHLNDSMNEL
                     GSKKDRHANIDKGHIGLETLKKFVHDKDFDNIPIILETPFINNKSPYKDEIIMLLEDN
                     KKDNILF"
     CDS             complement(260295..261911)
                     /gene="sigA"
                     /locus_tag="FBJFOEIK_00251"
                     /inference="ab initio prediction:Prodigal:2.6"
                     /inference="similar to AA sequence:UniProtKB:P06224"
                     /codon_start=1
                     /transl_table=4
                     /product="RNA polymerase sigma factor SigA"
                     /translation="MQDTKNNVESSVKCITKIVADELKKVQKKNKDKKAFTQDEIFEF
                     LNKKNLYVDDEEAEALLESLFAVNLVSSDTDDEDIEDIDINSLDDEVAHATTKDDDND
                     DDDAEEEEKDFNPSKIKELEEENLNEDINIDQEFDDSSIRSKEEDDSEMSFDEDDNHF
                     VKKAFNDLDDEEYNDYYGEDFDEYEDDDYQTNHKQGKKQSYDDFDANNLLKEYNDEDI
                     KLSEEKVYDQDDIKLTNKLTETNDIVKWYMRWIGKYGKLLTTNEEQALAKKMQEAKEA
                     NNYYKYKKARDMLVKRNLRLVINNAKRYKNRGLNFIDLISEGNAGIMKAVSKYDYTKG
                     FKFSTYATWWIRQAITRAVADQARTVRVPVHMAETINKILKIERELQQENGYPPTDEE
                     IAKKYGGDFTAEKVRYIRKINIDPISLDKNIGKEENSSFSDFVKDESVISPTSYASHE
                     ELSVIINEMIEEGLSDQADRDLIRKRFGINDLKGNKYKPHTLDELSKELGISKEKVRQ
                     LETKVLRKLKHPQKRRKLKEFFNSDSYDLD"
     CDS             complement(261914..263773)
                     /gene="dnaG"
                     /locus_tag="FBJFOEIK_00252"
                     /EC_number="2.7.7.-"
                     /inference="ab initio prediction:Prodigal:2.6"
                     /inference="similar to AA sequence:UniProtKB:O05338"
                     /codon_start=1
                     /transl_table=4
                     /product="DNA primase"
                     /translation="MAEDNIFEIVKQKLNIVDVISLYISLTKKGKNYVACCPFHGEKT
                     PSFVVSQEKQIFKCFGCSKSGNLITFIELYTKKSPLESIKELVSKFNLNIDLTRFSNS
                     ITTTTKEQEDLYNINQIANDIFQFEILEINQNEQLKSFLKKRRLTKPLIKEFEIGFAD
                     KDKNLCNMLIAKNCSSFNLANSSLIASNNFDNFFNDRLMFPIKNKDGRIVAFSGRSIY
                     NNVEPKYLNSSETIVFKKHEVMFNYYHALDEIIKKSSVYLVEGQFDCIALYKINIKNA
                     VALLGTALSIQNLESLRNCNIVLFFDNDFAGKNATKKNLRIILANQKRYNLKVSFVLN
                     EHSKDPDELYNIDEGKTLSEIACCPVDLFMYLFNEFKQVFQLETNESRKVELNAELFE
                     FVIYLQEPLILKLKEKLIENKIFSIETWNKYLFLYGKENFPLHPISKNNLKASLDNEY
                     NKKNYSKNSNYKKYEDFNFAYSDPSFDRLDFFEEPLIQQPKLITGRNLVFYLIIKTII
                     KHPQYIANYQLVDFTRMAFPNGCQNYKMFLCFLINSIKNNKSIDETNFESYITNNIDL
                     EDNAKQIYLDLFKEIMSLKNKEYTKEELDKNLNNWMKETGQPKDLIINLDRRK"
     CDS             complement(263784..265160)
                     /gene="glyQS"
                     /locus_tag="FBJFOEIK_00253"
                     /EC_number="6.1.1.14"
                     /inference="ab initio prediction:Prodigal:2.6"
                     /inference="similar to AA sequence:UniProtKB:P99129"
                     /codon_start=1
                     /transl_table=4
                     /product="Glycine--tRNA ligase"
                     /translation="MGDKIQKNIQNIINHLKVSGFVYQNSEIYGGLINTWDYGPLAVN
                     IMTAIKKYWVREFIAKEGNVQIDSKIIMNPKVWKASGHLDNFSDFLIENKLNQKRYRA
                     DHIVKDLFPEINVEKATFEELEKIIKEKVKEYDGSKTEWSSIRPFNLMFKTQMGAIDT
                     AANQTYLRPETAQGIFINFKNVLRTTRAKLPFGIGQIGKSFRNEITPRDFIFRTREFE
                     QMELEYFCNPSEDEKFYHYWIKKCVDFVTLLGLKSENIRIRPHEKEELSHYSKGTSDI
                     EYLFPFGWGELLGIANRGNYDLSQHMKYSNESLEYLLDDGTKIIPHVIEPSIGLDRLL
                     LALLVDSYEEQELENNDVRIVLKLDFNIAPYQVAIFPLMKKLNSKAKEIFDNLLQKTE
                     LRLIYDESGSIGKRYRRQDAIGTPFAVTIDFDTLEKNTVTVRERDSMKQHVVELDNLI
                     KFFENYKK"
     CDS             265305..266633
                     /gene="ffh"
                     /locus_tag="FBJFOEIK_00254"
                     /inference="ab initio prediction:Prodigal:2.6"
                     /inference="similar to AA sequence:UniProtKB:Q01442"
                     /codon_start=1
                     /transl_table=4
                     /product="Signal recognition particle protein"
                     /translation="MLDFIQKRMQNSIQKINKKMSINEEDILEILREIKISLLEADVN
                     LEVVKNFTKEVKAKALSSQIIGKLNQQQTVLKIFKDELTRILGSKSIDIKTNNNPTKI
                     MMVGLQGSGKTTTAAKLSVYFKKKNLAVNPLLVGDDIYRPAAREQLQQLAKQTQTDFF
                     TMEENNAINIAQKAIELAKENKNDLVIIDTAGRLAIDENLMQELKDIKKYTHPDYIFL
                     VVDAMSGQDVINTAKIFHQELNLDGTIITKLDSDARGGAALSITHLLNVPIIFIGTGE
                     KLTGLELFHPDRMADRILGMGDVLTLIEKASEEVDEKMMKKIGYKMLSGQFNLMDLMN
                     SLAQIKKLGKMKAILRMIPGMADKVSDEKIEEAENKFRIYTYLINSMTNFEKKNPRVL
                     KNPSRKQRILQGSGRSPREFNMLISDFERMSKQMKELANGNLKLKNGLDE"
     CDS             complement(266755..268890)
                     /locus_tag="FBJFOEIK_00255"
                     /inference="ab initio prediction:Prodigal:2.6"
                     /codon_start=1
                     /transl_table=4
                     /product="hypothetical protein"
                     /translation="MAKNQKYNLNDEIKYVALGDSFAAGFNSKVGFNTNGKLSNGNID
                     GLGYPSFLALKLRDLNYRLTSFYNLAIPAGNLDIIYALTSNNENDLIANSKSLDLLQS
                     IDWHVSNPSKNFFDEFFLNWNISKKNFSFYKETISKANFITITAGFSDLIFKMPFYKL
                     TNLITAKNETKTNLIIEIKKDFENIGKEIISKYQKLVEYIQKINPLANIVVTNYAKPF
                     MALQDLINSIYISSSYNNEFDLVEMIQDLLNNVAKEVAKKCQCLYVDIYEEKYWKEHQ
                     NYLYENLFSWFCTEKGYKKVAYDLLAKLSLTSGFKMSNLIQYCSDSKYWNQTLENQDQ
                     QLFSLYNNDLDLLENIYGINKNFNILIDSKLEISLKRYLYKHLNNSEFIQLINRYSSY
                     DIHNIAWHYLKNKFFGAKTKYEFYKLIDAFLSNETNSKAIFLTLFKDGKIDDILFRLQ
                     SRLEDVLLTKKTIINFDLREQWNYILGNYQYLIYDVFKQFFSAGIIEENKEEIKKIAL
                     TFAKESLNTDLLMFLFSFNDNQKYIEIKKFLSQLNTFKEFIYFIVETLLNYSDIYAKL
                     KTFDELWTNLIVNNKYNLIYLLDKAFIEISRDEEMQETINFILNTYFSKQNCQELKPR
                     DKKIASENIKYILETFKNHSYFLNNLFNHFINKIKTISPYNLIVKTKKLNSIFKLRNI
                     IIFDRYVLSSLKISKAILVLISIKNKNKL"
     CDS             complement(268883..269734)
                     /gene="rbgA"
                     /locus_tag="FBJFOEIK_00256"
                     /inference="ab initio prediction:Prodigal:2.6"
                     /inference="similar to AA sequence:UniProtKB:O31743"
                     /codon_start=1
                     /transl_table=4
                     /product="Ribosome biogenesis GTPase A"
                     /translation="MFNWFPGHMAKTIRLLNEKIRLFDLFIIVLDARLPLTSFNNDIY
                     KMANNKPILFILNKSDKADLSKLKPFINEYEKKGVVVTTNLKDKLAYKKINSALNNIY
                     LKVKEKNAQKHKLTPALKCVVLGVPNVGKSTLINLLAGSKVAKVGAMAGVTKSEQWIN
                     CKNYLLLDTPGLLMPKLKDEETGAKLAVVSSIKLEALNINEVIVATYRLISKYYPQKI
                     IDIKLQPSQDEEEIFGQLSLYAKNNNWILKNQLPDIKKAIVQLISYFNNLNNIVYDQC
                     QEKEQNG"
     CDS             complement(269740..270297)
                     /gene="trmL"
                     /locus_tag="FBJFOEIK_00257"
                     /EC_number="2.1.1.207"
                     /inference="ab initio prediction:Prodigal:2.6"
                     /inference="similar to AA sequence:UniProtKB:P0AGJ7"
                     /codon_start=1
                     /transl_table=4
                     /product="tRNA (cytidine(34)-2'-O)-methyltransferase"
                     /translation="MLICSKILYMINIILYQPEISPNTSNIIRTCFAGNAKLHIIKPI
                     AFDLHPHWMKRKAAGHFLTEIQHEVHENYEEFFKKYGDKNIYYVTRYGLKNYVDVDYK
                     QELQTNGELWIMFGTESTGIPKRIMQTNIPNCLRIPMFDECRSLNLANSVAIVLFEVL
                     RQNDFAGLSKFESQKGKDFILRKDW"
     CDS             complement(270538..270804)
                     /gene="rpsO"
                     /locus_tag="FBJFOEIK_00258"
                     /inference="ab initio prediction:Prodigal:2.6"
                     /inference="similar to AA sequence:UniProtKB:P0ADZ4"
                     /codon_start=1
                     /transl_table=4
                     /product="30S ribosomal protein S15"
                     /translation="MVSKEKKAELVVKFGRNAKDTGYLPVQIAILTEDIESLKEHFAV
                     NKKDLHSMRGFIAKVNHRKALLNHLKDENYNLYLETIKALNIRK"
     tRNA            complement(270927..271003)
                     /locus_tag="FBJFOEIK_00259"
                     /product="tRNA-Ile"
                     /inference="COORDINATES:profile:Aragorn:1.2"
                     /note="tRNA-Ile(gat)"
     CDS             complement(271052..271450)
                     /gene="rpsI"
                     /locus_tag="FBJFOEIK_00260"
                     /inference="ab initio prediction:Prodigal:2.6"
                     /inference="similar to AA sequence:UniProtKB:P21470"
                     /codon_start=1
                     /transl_table=4
                     /product="30S ribosomal protein S9"
                     /translation="MADKVRYYGLGRRKSSVARVYILPGSGNLIINGIVAKEYLNSEI
                     LIKDALSPFAVTETANQFDVFANVNGGGLTGQAGAIRLGIARALLEASNNEYRNKLKD
                     AGFLTRDARVKERKKFGLRKARRARQFSKR"
     CDS             complement(271453..271887)
                     /gene="rplM"
                     /locus_tag="FBJFOEIK_00261"
                     /inference="ab initio prediction:Prodigal:2.6"
                     /inference="similar to AA sequence:UniProtKB:Q2FW38"
                     /codon_start=1
                     /transl_table=4
                     /product="50S ribosomal protein L13"
                     /translation="MRQTTIIRKEIVDKKWFIIDAANVPLGRLSALVASVLRGKNKPT
                     FTPNVDMGDNVVVINAKDVLLTAKKDEIKVYYHHTGYPGGLKQITAADLRAKKPELLV
                     EKAVRGMLPHTKLGRKQFKNLYVYAGSEHKQEAQQPVKLEVK"
     CDS             complement(272000..272662)
                     /gene="rsmE"
                     /locus_tag="FBJFOEIK_00262"
                     /EC_number="2.1.1.193"
                     /inference="ab initio prediction:Prodigal:2.6"
                     /inference="similar to AA sequence:UniProtKB:P54461"
                     /codon_start=1
                     /transl_table=4
                     /product="Ribosomal RNA small subunit methyltransferase E"
                     /translation="MYKFFANKLEDGIFYFSDEIQKHFKVLRFNKENIIVNYENKFYE
                     CQFVFPNSAKLVKELDINNELDYKLCVAIPLIKQNHFEIALQKAVELGAYEIYVFQSQ
                     YVDKSNLTFASKKQRYEKIIFEACQQSFRNYIPRLHDPISFNNLCLLDIKNKVLAYEN
                     KKNNELIKDCQDALIIVGPEGGFSQQEIDYAISCNVQVVSLTKTILRAETALIYMLSK
                     LN"
     CDS             complement(272811..274064)
                     /locus_tag="FBJFOEIK_00263"
                     /inference="ab initio prediction:Prodigal:2.6"
                     /codon_start=1
                     /transl_table=4
                     /product="hypothetical protein"
                     /translation="MKNKKNSKIWLILSSISALTAILPLAAISCDHKVKQNSKENKDD
                     SKPDQNKPKPENPTKEDDSSNLNKKFKFELTKSNTWKIAKFIGNDSKVTIPREYQGKN
                     ITEIGNRAFFHSVIQSVTIAGSVKEIGESTFSGCRNLKEVILNEGIEKIGAEAFYHTS
                     IKSITIPGSVKEIGESTFSGCKNLKEVILNKGLEKIGAEAFYDTNIESITIPGLVKEI
                     GAEAFRYKNIKSITIPGSVKEIGKSAFSGCENIKEVILNEGLEKIGAKAFRGVNIEYI
                     VIPRSVKEIDQYAFSWCENLEEVILNEGLEKIGSGAFYHTKIKSITIPGSVKEIGESA
                     FSDCPNLKEVILNEGLEKIGAKAFYDTKIESITIPGSIKEIGESAFSWCYTLKEVIYK
                     GDASKINWENIGIDKTTIKIISSNN"
     CDS             complement(274345..276288)
                     /locus_tag="FBJFOEIK_00264"
                     /inference="ab initio prediction:Prodigal:2.6"
                     /codon_start=1
                     /transl_table=4
                     /product="hypothetical protein"
                     /translation="MKYETTKNIEYIFQTYKVINVPYYQREYVWSKKNRGQNLYKFID
                     DIFSQYDCSGGEKDYFIGTLAFCDGDDKDVIDGQQRITSLILILNVLANEKCSLEIKE
                     KNNKLIQPDDKFIIQESHYLTEELKYNFGLPNNFNTQGDKADIADAISLIKNQINNKW
                     NDKNSEWYDNLYKYILEKVNFILITYNNTSESLKYFLNINSLSIKLTQKDIFFSILSE
                     SLKISNRTENIFEIKNQIKELGEKEKISIKINEYKSSYDSDGNQGMDNIIYIFLNAFY
                     QNDQYINELNETGIGRWIALYKNEIFRDQVKATQFIEKFIDYLKDFKIIYCNLFNSNA
                     NVKPESHLFISSILLKTSNASDTTLIEVISDIFKIRHNYIENMDNCNLNLYGDENKDI
                     DIEKLNEISKRLNLTLFCCYIKGEKFQNFTNNISLDVNGNYKKSIIDIINDITWDAIF
                     NLNYNDKKNVDSNSKISDKSKEIKIILAIQQSFLSCVAKPEKEISEYLNNILSGNFSI
                     EHLYSVNEYNDSKRLKNWRDKGKFKTSQDFDIARFSFLNLSLLDGVSNAKANDEVIYD
                     KIQEYKQANRIFGFEPEYLIQSLVGDSKYYENDNIRALNLPNRTIKNIEQNTWYLDPK
                     INREFNIKLLKKAFAKIFNVDIN"
     CDS             complement(276294..277211)
                     /locus_tag="FBJFOEIK_00265"
                     /inference="ab initio prediction:Prodigal:2.6"
                     /codon_start=1
                     /transl_table=4
                     /product="hypothetical protein"
                     /translation="MFLSKFITKIFYKTFFGFSKTITDEDFYREIILLPCLEVTKNDE
                     WIWQENEHYYTLAVEYIKKLMEKAKELNEQKTIRLYEAERVKYEAERVKYEAGYNKQR
                     NILAWKGFKLGDLFERSTKLSLSANQKDLNLVEKKDLDHTIALVSASKNDNGIIGFLS
                     EEEVDINKVSINKITFDDQWGFSVFQQEKFVITGGHNAILEIKNNLLLKVFNKNIYLY
                     KFLSLIINKITVKSGYFGYGFKINNKFDREIILLPCLEVTKNDEWIWQENEHYYTLAV
                     EYISYIYLSGKVDYNQKLIDQYALKIKVV"
     CDS             complement(277190..277561)
                     /locus_tag="FBJFOEIK_00266"
                     /inference="ab initio prediction:Prodigal:2.6"
                     /codon_start=1
                     /transl_table=4
                     /product="hypothetical protein"
                     /translation="MSAIVWKGFKLGELFTLSTEHVIKKQIKNLVLYQEWQENRIANI
                     TASEKNNGIAGYIEESEETKLKQVKNSLTLNPVGSVGVCFYHNYYFVSTGNNKLVKVI
                     SNNLKILLDKNPLLYCFYLNL"
     CDS             complement(277564..278643)
                     /gene="bcgIA"
                     /locus_tag="FBJFOEIK_00267"
                     /EC_number="3.1.21.-"
                     /inference="ab initio prediction:Prodigal:2.6"
                     /inference="similar to AA sequence:UniProtKB:Q07605"
                     /codon_start=1
                     /transl_table=4
                     /product="Restriction enzyme BgcI subunit alpha"
                     /translation="MAIDKKANANDKGIVLTPIFAAQLMVELANIDYKKDVVIDLCSG
                     TGLFSLLSYSKMLNDLNKDYKNNNISWNDKQLYEKKNYNSIIANDNEPKMVTLCLANF
                     LLKTLNHNFIYYENVLNLNKSNFKDSQNNTIQATKAILNPPYEDKYKPLEILEKVITL
                     VKNENSNASNKVVVIIPSQKFGMKKDVFARILNISTLELVIRMQDDLFIDSNIAQSAS
                     ILVFNANKNHNKNDVIKYYNFTDTGYVYLKDSGLVDKNNTYEDKKRNLLERINSKTIK
                     PNSNEFVRSWTNFYEINKELELETKIDPLKVKTNKQEADITIENISIKKMLIEKQNLI
                     DSVDNNFKDLDGSFEKYIIDILSEE"
     CDS             complement(278835..279038)
                     /locus_tag="FBJFOEIK_00268"
                     /inference="ab initio prediction:Prodigal:2.6"
                     /codon_start=1
                     /transl_table=4
                     /product="hypothetical protein"
                     /translation="MELKEIKKINQRIYELDEKITRSNKTIFISTLLFCLTRNKDFQD
                     ATKLTTLINFASQTPPLLIKLLI"
     CDS             complement(279377..280522)
                     /gene="ftsZ"
                     /locus_tag="FBJFOEIK_00269"
                     /inference="ab initio prediction:Prodigal:2.6"
                     /inference="similar to AA sequence:UniProtKB:P0A029"
                     /codon_start=1
                     /transl_table=4
                     /product="Cell division protein FtsZ"
                     /translation="MAKELNNYNPVAKIIVIGVGGGGNNSVETMINSHLDSFQIIAAN
                     TDKQVLAKFPQECVLHLGDERGIGAGANPEIGKTAAESSREEIKSRLQGADLVIITAG
                     MGGGTGTGAAPVIAQIAKECNALVVAVVTTPFDFEGPKRMRIAKQGLQEIKKCVDSYI
                     VISNNKLLQQYGNISFSDAFICANNVLKQTIRTIVDVIATPSIINLDFADLSTIIKNK
                     GETVIGIGQANGQDRAVKAITSAITSPILESSVVGASDAIVNFSASQKVTLNEIQSAL
                     GAMREIVGNEINIIFGITTLESEESNKLGELFVSVIATGLRKDAPKDIDQIQDEVINV
                     IKKDDLSYVNDETKEFFVSEGTFKTQSFFSMDNDEDSNDELADILKH"
     CDS             complement(280530..281597)
                     /locus_tag="FBJFOEIK_00270"
                     /inference="ab initio prediction:Prodigal:2.6"
                     /codon_start=1
                     /transl_table=4
                     /product="hypothetical protein"
                     /translation="MKKIIIAAYKFLKNSIEVEVMEKTNTLSFCIYKKAINNIYLTES
                     DIKNFIKQTKNEIQKLISASINEVIVMLSEDSKWNINSKLLTLNNDNFNISKLKNIRS
                     NFNNIGQKILEFKLVKKTNIKQVYSLKTISNANSLRLQEIFSSNDLKIAKIFCLDSLK
                     TNSVLFKNSKQKVAIFVDVLDDKAKFILNINKSNIVSQVLDLGLNKLKARMLQCNLLS
                     TESNWFSEVVNCLTYKCNFAPIIKNILGEFINKLLTSVATFVNNYKIDSKVCKLYFNN
                     ELKLFNSILIQNEKINLFSDFEYEIKNEYLSCEMLAIDNILECQIKQNALNNEISREL
                     FTIEVYSNSKKYYNLMLNDIN"
     CDS             complement(281602..282504)
                     /gene="rsmH"
                     /locus_tag="FBJFOEIK_00271"
                     /EC_number="2.1.1.199"
                     /inference="ab initio prediction:Prodigal:2.6"
                     /inference="similar to AA sequence:UniProtKB:P60392"
                     /codon_start=1
                     /transl_table=4
                     /product="Ribosomal RNA small subunit methyltransferase H"
                     /translation="MEHIPVLLNEVIEQLSIKPDGIYVDLTLGRGGHSQEILKRLTTG
                     KLICFDKDIQAINESREKLIKISQNFILIKSDFRNITCELKKLNIDKVDGILADLGVS
                     SPQLDDPNRGFSYSINSDLDMRMDLDNTLTAKEIINNATEKEIIDILQSNADVKLSNL
                     IAKAIVKNRPISDSFTLNQIIKDSLPAKIVRQKNPSKAVFQAFRIAVNDELNALSEML
                     SQLPNLLKKDGKIAIITFHSKEDVIVKKFYQNLNYFDPKLKKILIVETHKWHQKVIFP
                     SSKEEEINKRSRSAKLRVITKLMD"
     CDS             complement(282505..282945)
                     /gene="mraZ"
                     /locus_tag="FBJFOEIK_00272"
                     /inference="ab initio prediction:Prodigal:2.6"
                     /inference="similar to AA sequence:UniProtKB:P65439"
                     /codon_start=1
                     /transl_table=4
                     /product="Transcriptional regulator MraZ"
                     /translation="MFGKYYRQIDDKNRVVVPPKLLQELGKEFYITIGIDKNLVLRTV
                     SEFQKMKTKLEEGNTLNKNVRDFIRYIFGNTEVVSPDKNNRIMIPKHLLNKAAIDKEV
                     VFLGTGDTCELFAKEVYDEQESYYENDDNVNDLAQKLFEAGVKF"
     tRNA            283136..283211
                     /locus_tag="FBJFOEIK_00273"
                     /product="tRNA-Thr"
                     /inference="COORDINATES:profile:Aragorn:1.2"
                     /note="tRNA-Thr(cgt)"
     tRNA            283302..283376
                     /locus_tag="FBJFOEIK_00274"
                     /product="tRNA-Asn"
                     /inference="COORDINATES:profile:Aragorn:1.2"
                     /note="tRNA-Asn(gtt)"
     tRNA            283381..283456
                     /locus_tag="FBJFOEIK_00275"
                     /product="tRNA-Glu"
                     /inference="COORDINATES:profile:Aragorn:1.2"
                     /note="tRNA-Glu(ttc)"
     tRNA            283459..283534
                     /locus_tag="FBJFOEIK_00276"
                     /product="tRNA-Val"
                     /inference="COORDINATES:profile:Aragorn:1.2"
                     /note="tRNA-Val(tac)"
     CDS             complement(283659..285482)
                     /locus_tag="FBJFOEIK_00277"
                     /inference="ab initio prediction:Prodigal:2.6"
                     /inference="similar to AA sequence:UniProtKB:Q9WYC4"
                     /codon_start=1
                     /transl_table=4
                     /product="putative ABC transporter ATP-binding protein"
                     /translation="MKKRTKEKQKLSFITLFKLVFKYSGESKTKFWLAVLFSFFHAIF
                     YAIGSFLIGYIFTICLTKDVLDHKAPFNLKLFIGMASCLVISFILYGIFRYVSGVFFV
                     KITFSVCENIRKTAMKNLLYIPVSYFDNQKSGNIISILVNDINSLSETIFKLLNELIQ
                     CAINVILSVIFLSMVSLVLSAVVLPVLFLFSFIGILITKKAQKAFIQTRKYFGELNAF
                     VEEMLTNSKIIKTFEQQEQVNNHGKQIARNIFNTAFTGDLNNQIINPWIVFTNNILVI
                     LIVTVTLVLKGNNIHVYGLFNTNAEHGFLISYLTLIYSFLSTLQSMLTILVYARIGIA
                     SAVRVNTLLSLPNTHIKNHSKGIVIENPVGNISFDHVYFRYNENSPKYQLTDASFNAK
                     AGQTIALVGETGAGKTTIINLLNRFYDYEKGSIKIDGIELREISKDSLRDFTAVVLQD
                     SFMFNESILNNLLVGNPKATKEDVIRAAKLASAHHIIEKLEHGYDTIIDDSTSILSKG
                     EKQLLSIARAILGNKKILILDEATSNVDSNTEKIIQQALKENIMVGKTSIVIAHRLST
                     IKNADLILVVDDGRIIEQGTHKQLLELNKKYARLYYSQFDD"
     CDS             complement(285497..287281)
                     /gene="yheI"
                     /locus_tag="FBJFOEIK_00278"
                     /EC_number="3.6.3.-"
                     /inference="ab initio prediction:Prodigal:2.6"
                     /inference="similar to AA sequence:UniProtKB:O07550"
                     /codon_start=1
                     /transl_table=4
                     /product="putative multidrug resistance ABC transporter
                     ATP-binding/permease protein YheI"
                     /translation="MLKLIKFLPWKIKILFIVGSFISLISVIFELITPTLISQFIRLL
                     FIENKNSQVDLSFFNGLINFTFNNAINARNYMIYSIIVLTVISMSLTFGCTSLIVYAA
                     ERSSRYIRENFIRKLNTLSLKNISDLKPESLITRVSDDIAVFWEFLISATNVLTRAIS
                     MIIGGCILAVMNNVKMAIGLILLVPIILTIVSIMAKKASPSIKKAQLAVEEITKQVDE
                     NILGSRLIKIYDLYKNREEKFAKINKTWKNFNVNAGSIFVGIAPLFFGIFNLFVVVLY
                     SLVVHDVISNVATYDTIVRFNIFIDYSFYVTFGVILGAVFISAFVKGKISATRVIEVL
                     NTAEDKIYVSNGKKITKNFDLKVENLSFKYYSSNSNYTLHNISFSLPFGKTLGLVGPT
                     GSGKSILANLLVNNYLYNEGSILIGDNEIKEVNTKNLHETIGIVYQDALLNTGTIKEN
                     MLFAKNNATDEEINQALRDACAYDFVYKFEENLDHVITQGATNLSGGQKQRLSIARTL
                     LTKPKILILDNSTSALDNITAHQVLQNIKNKYSCSTIIISQKLPLIKNADEIIVLSDG
                     NMLDKGNHEELMKSCSYYNESYNNQLSQ"
     CDS             complement(287419..290073)
                     /locus_tag="FBJFOEIK_00279"
                     /inference="ab initio prediction:Prodigal:2.6"
                     /codon_start=1
                     /transl_table=4
                     /product="hypothetical protein"
                     /translation="MKKHTKILLALGSVATSVFAIPLVAAGCVKTKKPEVKPEDPKKP
                     EGEKPGTTPEVKPEDPSHEEETNKNDADKYGEESISKITWNAENLEFIKKVLNNLGKY
                     KILFERNNKNIMAFEGAYDFKNQEFAIAKWNSKSGASVQLVNPEKPLRSGDKLNSKLL
                     LTKDEKGNFILKYKVAIFKQNGKHIISNKVYESNLGNLDSGLDQVSEEDFKEVSKNLV
                     FDYPNKQETYIKDADTSKVFLKTIKENFSIVKDSLKITKNTGEDGTYDLSILYYLSYK
                     NKQISSQKYIYEIKGFKLTPELQEKINKAKKELKDQIEKTNVLVANAKSYQDILKNKQ
                     INNFDKKPNFAVQGYDQASYSVALSNLKVEDKKITLTLTLSSLLNKEISESKTIEVKL
                     DKFANGLDNIALLSLEKQDELLNKALETSIYPFYSKDKYYISKKSFDKLEDKSYWITN
                     KNSEINYTLGELKFEGDKCLINLTVSFKDYENSIKKSKFVEIDLSKLGVDEYNKIRKE
                     NNETEIDDQQAPTSTIEDQDVKELNKEAFLKYFKEQKATWESLDPENNIKLANQSLSE
                     KQVQLTQINGELDELKSSISELKDSLEEVDDQLKKLQNEDTSSMSQEQKQLHQQKISE
                     SQSKKNEIEVKVNEAQTKYDQKQKELQPKIDKLNKEIDELNNNIDKLNKELASNFYGV
                     EEIIKPLTSFNLKPIDIVEILSKDIEKEMIEKGDNYISVQNFDYDKTTLKLKHSMFAF
                     KYIKNMVDVQNVYIFSFPEIENNKVKSIRVSVVSLQDFQNNDFSNMSSKRVNVNKVVN
                     EDKDFMQKIVLKEHFRKLVTVKYIGDKKTVDEAIKDDISKFEYKLPEGLTFEKISVEK
                     YKKYIKYTITAKWNGIEVEFKNKISLKK"
     tRNA            complement(290354..290429)
                     /locus_tag="FBJFOEIK_00280"
                     /product="tRNA-Lys"
                     /inference="COORDINATES:profile:Aragorn:1.2"
                     /note="tRNA-Lys(ctt)"
     tRNA            complement(290531..290615)
                     /locus_tag="FBJFOEIK_00281"
                     /product="tRNA-Leu"
                     /inference="COORDINATES:profile:Aragorn:1.2"
                     /note="tRNA-Leu(tag)"
     tRNA            complement(290619..290694)
                     /locus_tag="FBJFOEIK_00282"
                     /product="tRNA-Thr"
                     /inference="COORDINATES:profile:Aragorn:1.2"
                     /note="tRNA-Thr(tgt)"
     CDS             290903..291766
                     /gene="truB"
                     /locus_tag="FBJFOEIK_00283"
                     /EC_number="5.4.99.25"
                     /inference="ab initio prediction:Prodigal:2.6"
                     /inference="similar to AA sequence:UniProtKB:P9WHP7"
                     /codon_start=1
                     /transl_table=4
                     /product="tRNA pseudouridine synthase B"
                     /translation="MFYKLYKKRGQSSFFAIKKFAKNNNINKIGHCGTLDPEAEGLLI
                     VATDEDTKALSLIENQNKEYYVEAKFHYSSDSFDLGTYVTKIQNFQIITKSKIIQALE
                     ILKKQTKQVPPIYSAKKINGTRAYKLARDNKEFSLKANDIKINNLELIEFNEVNQSII
                     IKANVSKGTYIRSLIHDLANLCNTDAVVVVLKRIKIGNICLNGQEEFEKITNLNELFN
                     VKLFKLTKNDIQILANQNLNSCYFESLKNFCGNIIFIYLNDIVGWGKSEFGNIIIFKR
                     FFKRLTMLISS"
     CDS             291775..292578
                     /locus_tag="FBJFOEIK_00284"
                     /inference="ab initio prediction:Prodigal:2.6"
                     /inference="similar to AA sequence:UniProtKB:Q5XAQ1"
                     /codon_start=1
                     /transl_table=4
                     /product="Putative bifunctional
                     phosphatase/peptidyl-prolyl cis-trans isomerase"
                     /translation="MTKYKMIVFDIDGTLLPFGVTQLTPRMQEMFEKLKEQGYVNVLC
                     SGRDIFTVGAQIDNPYVDYFVGANGTFILDLRTKEYIFEKTINYKDFIEFRKYASEHK
                     LSFSFVGNKWGYYNELFNIDHWFYRPYKDKFIPEKEFESQHDKNYLITISTPTPSIVA
                     ADLEKFFKEKNLDLWILAQWNGGIFISAKGITKAVGLKILGDLLNISLDEMVAFGDSE
                     NDIEMLEKVGLGIAMGNGEDVTKDAAKEICLPVTEDGPYWKLRDKGFFD"
     CDS             292647..293372
                     /locus_tag="FBJFOEIK_00285"
                     /EC_number="2.1.1.-"
                     /inference="ab initio prediction:Prodigal:2.6"
                     /inference="similar to AA sequence:UniProtKB:Q7A794"
                     /codon_start=1
                     /transl_table=4
                     /product="Putative TrmH family tRNA/rRNA
                     methyltransferase"
                     /translation="MAITSTQDPKILKYKKLLTPKGRQEQQLFIVEGYHLVKEAIEAN
                     IVIDILEFNDILTYKNSTQVTRAIIKTLSTTQTPQNIIAICKIQNLNVKANKIIALNK
                     LQDPGNIGTIFRLAKSFGFDSVIVENIDIYNEKIIRSSQGAMFSLNIIKTNDLSKELS
                     AFKKDDFLVYSTTLNKNSIKLNDIDFRNKKIVVVLGNEGNGIDKKIIDLSDFNVYVPI
                     EFESLNVACCGAIIMNKIYNGDK"
     CDS             293372..294244
                     /gene="ribF"
                     /locus_tag="FBJFOEIK_00286"
                     /inference="ab initio prediction:Prodigal:2.6"
                     /inference="similar to AA sequence:UniProtKB:A4IT50"
                     /codon_start=1
                     /transl_table=4
                     /product="Putative riboflavin biosynthesis protein RibF"
                     /translation="MQVFDWDFKAKLNINEPLTICLGSFETLHLGHNELFKIAKDLKQ
                     SYPDQKLAIMMFKNPVKNSQVLTKKAMQPKTRLYTLAMLGFDYVFLVDVNQTILNCSY
                     SDFIQGLKINNVKNVVCGQDFRFGFNREGNIDKLKKYFNVYVANELKVNKQKISSTII
                     NEFIEEGNINGLNKLLIDKYSIIVNSQKFNFKYPEHLNQLKAGIYIANVVWNNIEYHG
                     LIFINKNQFDSNNNPQENNIIYLFDIDYFISKYQELYIEFLQCIRHINNNSENQISTN
                     DIEIAKNYFIANKK"
     CDS             complement(294308..299026)
                     /gene="recD2_1"
                     /locus_tag="FBJFOEIK_00287"
                     /EC_number="3.6.4.12"
                     /inference="ab initio prediction:Prodigal:2.6"
                     /inference="protein motif:HAMAP:MF_01488"
                     /codon_start=1
                     /transl_table=4
                     /product="ATP-dependent RecD-like DNA helicase"
                     /translation="MENKELITKTLAYESLKNKLLDTTLRNILINYKKNKSSTITIEK
                     EDIKSILDKIENRSEFKFIGSQDSDDDIEVESNEFFSSASQKELLAILSLLQRKQKTL
                     LEEQGINILYLAFGGLQWKDKTEKNVYSPLLFLPVSIESENCLQNKKIIIQSNDFVVN
                     NSLIKKLNDDFGLDIKFEAFDNIEGSLYDRYSQYIEFINQKINSFNDSIEQNWKIVDE
                     ASLSAFRFSSMDIYLDVDKNKDNIINSEIMNAMTGINNVFSSEYLYSEEEVDNIVSPK
                     GYYHCLMTNSSQEAAIQSAIKGNSFIIQGPPGTGKSQTIANIISELIARNKKVLFVAE
                     KKAALDVVYKSIQNLGFANFILLIHSNNSNKKDFSNDLYETLQDGQKFKKVSDEVIAN
                     NDYLYTDSLEKMNDFVRKILSNRKPLGRSLYLMIGDYQKLLANTKGINFDIKDFEKID
                     NEQFVEIQSSLNKFNLNYKNINFNAKESLWYGLSILDVKLQDLENIKEISSHLINEIQ
                     SLINFLDLEIPNNYQPYIKNSNYSLFNSFFKIFSNIQDIDINPKYLEIFSYNKTNATQ
                     TLNEILLQKEKIQPDIEWILSRYNQNIFNSEIYKNLDFVKSRNNIFKRIFSKRYRAIK
                     KELKINFISSNLNYKNLLKDLEALNNIQLAKNAITLLTNKIPFSFKENYNEMDLNSLK
                     QQLNIFSKYEIINNQLSELKFDQDLKISFFNFLLSHIQLTNNYINSYKNLMTFEDKFN
                     DYFNNKYVDYSNSNYKVNDFIKKLNFLIDSDEYPEAYCSYIKSRQELKENSFTNDFVD
                     AIELLDIDCLKQNSIENIFNKRFYQLLIDYYLSIDLADWNDREYEKIINVFKDSCLKL
                     NEIAKFKIIENLSNNLPTLNSTIYNDELEILKKEYSKVRNKKPIRKLFKEIPNLIQNI
                     KPCFMMSPSSLSTYLADSSITFDSVIFDEASQLTTENALISMIKAKQIIIAGDINQLP
                     PTNFFKTMSSEQEPNEDEEIVNEENDYDSLLERMQSSFRQVTLKWHYRSKFEELILPS
                     NKFVYDNKLITFPTYQKTAKKDGELLPFEGVSFIKVNGIYEDQTNEIEANRIIELIKQ
                     LKDYYGNTKTFGVVTFNLKQANLIDHKLFLFMNENPEYMDLDTENKIFVKNIESVQGD
                     ERDIIILGITNSWDKNGRLSRFFGPLNNVGGEKRLNVAISRAKEATIVVSSISYSDLK
                     VDDLKNEGLRFLKQYLQFAEFGYDSKSDDILQDDTKTFDSEFEIQVYDELKKLGYKVN
                     TQVGCSKFKIDLAIVDDKNPSKYILGIECDGATYHSSKSARDRDAIRQMLLESRGWII
                     HRIWSLNWFKNKRRELEKIVDKVNQIKQKKFVVKKNEYKTIENSQFEIIEKRDNFNFE
                     EWLPFNYSYRKTLNFIEKTNKRNPLLNGYEIVKQMFNYGHTYREKEINKMIKDIFMNL
                     PLNKDEYTYKFLCENSINYFVNNKMLEKLINPDGEIFYHDVSKPNTFRMPKDCDNRKI
                     SEISSLEMFDLIKQVLNNSKSSILKNNLTNTILKTLLIARTENNISKLNDLYGYLNNL
                     GLIKVISNGDIEYIDLNNKD"
     CDS             complement(299270..300001)
                     /gene="tpiA"
                     /locus_tag="FBJFOEIK_00288"
                     /EC_number="5.3.1.1"
                     /inference="ab initio prediction:Prodigal:2.6"
                     /inference="similar to AA sequence:UniProtKB:P99133"
                     /codon_start=1
                     /transl_table=4
                     /product="Triosephosphate isomerase"
                     /translation="MKYLIGNLKMNLSYLESQNYLNELQSLNKIKNFKNVIVGAALSF
                     DAMSLSLQYNKRNFLFGVQNIFYKEKGAYTGEVSFRSAVELNIDFVLIGHSERRKLFN
                     ETDQLINLKIKQIEKTSIIPILCIGEDQENCSDKVFEDIIKNQILKALEDVDVYNRLI
                     ISYEPTYCIGNGKIPQNNHIEKAISVIKKITNNQVPVLYGGSVSQKNIEKLLEIKDLD
                     GFLVGGAALDAQGFLEMGSIIEKSN"
     CDS             complement(300016..300540)
                     /locus_tag="FBJFOEIK_00289"
                     /inference="ab initio prediction:Prodigal:2.6"
                     /codon_start=1
                     /transl_table=4
                     /product="hypothetical protein"
                     /translation="MTLKQKNFRNQKKSISYWKNAWNKATISYFFVSLVIYIALIFIV
                     RYSKKSVDGQYVHSWQNSLTVSMIFAITINFIIVVYRKGMGKWIVNPIANLIRNRIIM
                     RRAKDKFYSGMTIHQKDIIIAKERQEFERERLKAEKQRNYQSINNLSFLLLILYGLII
                     LIILIPFLALKIVW"
     CDS             complement(300659..301762)
                     /locus_tag="FBJFOEIK_00290"
                     /inference="ab initio prediction:Prodigal:2.6"
                     /codon_start=1
                     /transl_table=4
                     /product="hypothetical protein"
                     /translation="MRKKLLYILPLSSTILITPLVAASCSKKPKQPKQNIETTQTKDE
                     NAQKSEELLKKFNDAKTDLFSYLKDNFLVEGAEQFNALKEVQDAKKLLESFNKESLES
                     SIESLNDKIQKINVAKQKILKIQPLLKDLTKIDNLVNELNNLENKIKLDADNSKIDKL
                     IRNELKSIADNLSLTLKAINLEALLNNINSKDIASYLNKLNEIKQITSLRIQKTKFIN
                     LALQQKFQDQVIENIIDKIAKNNLKEKYIPLINQYQYFKEQIIKEINKWHANDNLTQS
                     LNEQIDSISQKLALNESIWEFVETLTDAEINSNKIFQKPDGQDFIEKFINPYINKLVN
                     NEKDSSYTNFKQVELDKQKFNEIYHKKINSLIK"
     CDS             complement(301975..302598)
                     /locus_tag="FBJFOEIK_00291"
                     /inference="ab initio prediction:Prodigal:2.6"
                     /codon_start=1
                     /transl_table=4
                     /product="hypothetical protein"
                     /translation="MRNKIRLLILSAVATSVVAMPLVAAGCKTTDNSQDSTTTGEDST
                     GQSQSGDIVDPNKRAKGQLGQSQLSYIRDQFGFTLTNEGKEILNDPARGTKELQRILK
                     EIINKYKSIDEQIENNIRNKQTSGINSQVYKAYKNVLNDADFVKYFKVTLPKILTPFG
                     HPISIQLKSKGRLRDLPAISYSVICPDKSNNGIFSSDGDSEVPLEID"
     CDS             complement(302600..303148)
                     /locus_tag="FBJFOEIK_00292"
                     /inference="ab initio prediction:Prodigal:2.6"
                     /codon_start=1
                     /transl_table=4
                     /product="hypothetical protein"
                     /translation="MNKKITLFCLPIVLIIPTIAAVSCQKSSNLKTKNDLLKTKIIEG
                     INCPCHTKYNVLSNNNQNMSSTMLAAIYDSFNFESKIPLNQENKKFLFKIIDKLNDKY
                     KKDDQKSNIFSDELFLKYFKISLPDSKYLLNHTLKLELGHGDTNLKSNTIFIKYSIIC
                     KLRSNQFLQVIEDERYVYIQGE"
     CDS             complement(303148..303651)
                     /locus_tag="FBJFOEIK_00293"
                     /inference="ab initio prediction:Prodigal:2.6"
                     /codon_start=1
                     /transl_table=4
                     /product="hypothetical protein"
                     /translation="MKKIILSIGAVLVLASPIISASCVSTDENTAKANEIYTNKSGIF
                     NSSQLEAIKNDFVFELTEQSKMLKNNYGNKALADELKKICKDYELQINLSPSENNKLA
                     GLRLINNANFLKLFKVVKPNLGVNHQLIINFKIDNNNNISLIYDIYCKDVKTYDAKDQ
                     EIKLDLE"
     CDS             complement(303661..306090)
                     /locus_tag="FBJFOEIK_00294"
                     /inference="ab initio prediction:Prodigal:2.6"
                     /codon_start=1
                     /transl_table=4
                     /product="hypothetical protein"
                     /translation="MKKNILILSSMLALFTMTSAISISCKFNNFNEDKKKYIQKLNIA
                     NPYLEYGSSIPNFKNQNLKEINLMTGAKVLRIYSKNQPKIDFRDNIVLRPTELSYKFE
                     YGNSIQINDKLFNSDDKLNVDYQNIELNKQDPNKYYPSKDKGNGFNNPYLFVPSKNSM
                     SINSKQFIESLRKAKNISISINQRKNYWINWQGIRNINNKVHWVNVKDFKLGLLRMLL
                     LNKNFRRSWALKNNITLNKDKEQEFLKQNQLNNFDLFEYLKSYNIDVYKLLDFNDKNL
                     SICSADNIEHDWVDLFNNLFIHSNYIDAIPYEIINEKYKDFLTNLDWFYEYDKTFKDR
                     YYASYYFINEVNVDEIKLLKNFFYDKNKKSISKIDFQFNTLPISKNTFGMQMYHAFLQ
                     NIVTTLNFDDLDINQQQEILHKYNDFNISYTRNVSKNKLSNNITINWMPTANKKFFND
                     SFSMLAYGLKANQLSKNTNINKILKSKNIAFLLLIHQLINQYGMLANQGDIWTSQAPS
                     DLDISSFDSGINYHVLKDSMVNIFKPLIPKSVHENSLDFIDNSYYLANKKILNDLQSS
                     NLDYKLKSAYFQEISKQLNDIIKKFYEQYPDAADIEFDIPLNFLNLQFNNQRQNVLEH
                     IKTIFKTVNKHLKPNFVVIDDLAKYDLYFNQDASIYCNNSFELLKSNTKEFIATAIAK
                     NYKLFLIFNKISSLTKNNSFILENTKKILNELNKTKLITNNEIFNKNLEDYNKNFSII
                     KSIILKYLENISYQDQLNIINDINSLLSYTFSFENIIKTVGFSKVIYQKFINKPISYD
                     GLSYLQDIVIE"
     CDS             complement(306101..307045)
                     /locus_tag="FBJFOEIK_00295"
                     /inference="ab initio prediction:Prodigal:2.6"
                     /codon_start=1
                     /transl_table=4
                     /product="hypothetical protein"
                     /translation="MFIGTSAFNGNITLATFVNLIIYILILLGVPSLVLGVISIFKLK
                     ITDKKNIYIYAFATGMFLMIGTVGFFKESFDWSNSYLHGLRVYSETNIPWIQAAIIGL
                     SALLGLILVILGRFIFVKYLKTDVHADHNKHNHSDHLFSIKDFDNPRAAWGAILMLMS
                     HRIIDGLFLGYNVYTLTSIGGTYKANIPLIITFNIHILLEILVVYYRQIQYGEKKSKA
                     ILYNFLTFLLIIPFMLIGGLLGQYIEHSKVFWIIPSFLALGGGIITFMSIFELVPEFI
                     HVRNQSPKVLYTSFALFSLGLVLTIVILCFHTHTATAF"
     CDS             307126..309039
                     /locus_tag="FBJFOEIK_00296"
                     /inference="ab initio prediction:Prodigal:2.6"
                     /codon_start=1
                     /transl_table=4
                     /product="hypothetical protein"
                     /translation="MKKKFYFNSILIVSSLSVMPLIICSCQTKKDNYIIEGSNAYIDI
                     SKISRVFLHRLSIGQIAALHNMYKIFYYYDNSNKKQYYDSAYVNGQKLYLRNANKNVE
                     YKLNFPIKPSWKQEISKFDNINIVKSNKPSDINNFLNQYSFDEVDSAGDVNDEWYSIL
                     GDKQKKDFNRNNDPYFEDMQTVIFRLIQDTELNYSIMKSKYLINSKRENVITQNLFKN
                     KYIQASSWLNDKEHEQHRQWFKKFLVIYLNKFNVNVGDVDIDWKNAKIVRSFSGTTDY
                     IKFKFKDIKDWNGKSLLRNDKKNIEYYINGFRTYATNQKFGVGNQGLKEELPLFNDYV
                     PNPLLEIDGMKFMNIIDNINYFVKGATDINYWNAKGLMYLFQSFKNEPGFFKLAVPEY
                     KKNEDKEYKIIDFEYTPYFETNQIFKAIVRVFKLNGTYKDYVLISSNFDDHGHRLKGL
                     ITKNALPNELKASDIYSIRADSEPIKQGIKLDDFIDKNNKNSVFRYMLNESAKKLENI
                     FEYWNNNNKQNYEVANLLLAKDPFQLKLLASYLNNYLLAYALENKAGEVFSGIKRIDL
                     NIVKLPNQPIGRLYLKMDFVSYANNQDFKFKSKNEKIVKSVYLYWNGFKGYDQQKYGN
                     EYFTIDKITDGDN"
     CDS             309042..310064
                     /locus_tag="FBJFOEIK_00297"
                     /inference="ab initio prediction:Prodigal:2.6"
                     /codon_start=1
                     /transl_table=4
                     /product="hypothetical protein"
                     /translation="MKKSIKLLSLLCTSTIISLPAISCTIKVNHDNEDKENIDFSGDF
                     SGKKQKNEFNFKNKISQNIYDLYQNKIAILFNDVKTNYRGYKKIFGSLTRNLNTLRAK
                     INSLRYEQSLKENKKILNDFYNNWLEIKSSMLKNNPFALYLFKYSLIFSDVDAVLADT
                     NLVFETSEFLKYLKTIDDRLEGKDIDLGQTQHALQAVWDFIKAHIFNPNKLTKREMLD
                     KINIEDDKNSHNHSHAIINLTYEMGLWHEMLKKNKLQNYEEFQKEYKIAKKHIIDNIN
                     NIDVNNNYLALKKVLDKNWSLENSYYNLLNDSFFSRAKEILKILKENLISIAKIVGLT
                     DKINLD"
     CDS             complement(310406..311476)
                     /gene="orr"
                     /locus_tag="FBJFOEIK_00298"
                     /EC_number="5.1.1.12"
                     /inference="ab initio prediction:Prodigal:2.6"
                     /inference="similar to AA sequence:UniProtKB:C1FW08"
                     /codon_start=1
                     /transl_table=4
                     /product="Ornithine racemase"
                     /translation="MSYPKIIIDEKKFKNNIKVAIEMCKKHNIEVLAVTKGFCGNQRM
                     AELYYEAGIRYFGDSRLENFTIFNKFKDVKKQLLRIPMISEIPEVVKICDSSLNGDIQ
                     VIEKISEYCLKNNLKPHEIVLMIDLGDRREGVLPEDALSTAKKIHELKGVKLIGLGCN
                     FGCYGARVPSDESMKLFVNIQHKIEDELKIKLTHMSGGNSLSLHLVWENRMPKEINFL
                     RMGFAMIFGTEDMYRKTIKGMYRDAFSCEAEIVEIDYKSSLPIGECGIDAFGNKPYFE
                     DIGNIKRIICAIGKLDTMFDAMIPYDKDLKILGGSSDHLIINANDSKINYKCGDILKF
                     DLDWGSLLYLFNSKYVKKEFKK"
     CDS             311656..311793
                     /locus_tag="FBJFOEIK_00299"
                     /inference="ab initio prediction:Prodigal:2.6"
                     /codon_start=1
                     /transl_table=4
                     /product="hypothetical protein"
                     /translation="MGRQLKEDEWLSIFFWYEQYLNHDISKDFLSYKYYEISNGRQLN
                     N"
     CDS             311826..312101
                     /locus_tag="FBJFOEIK_00300"
                     /inference="ab initio prediction:Prodigal:2.6"
                     /codon_start=1
                     /transl_table=4
                     /product="hypothetical protein"
                     /translation="MNIKSQTGKAPKKGKGSGRPRKRDIEQENKLRKKTLKEMSREQL
                     EYLITDIFYEEILKRNNSKNLEEVVEKIKKNHNFSISIKQIITILGI"
     CDS             312197..312910
                     /locus_tag="FBJFOEIK_00301"
                     /inference="ab initio prediction:Prodigal:2.6"
                     /codon_start=1
                     /transl_table=4
                     /product="hypothetical protein"
                     /translation="MQRKIWKGKTFTFLKKKYQIDINPRTLGKIMNKLGLLCKIRWDK
                     RKREIKNVNATFKNLANRDYDGQINDIYATDVTYIPSPTDVIENHVYLSVLLHHKTKK
                     IVSRNLSKYNDTNLVLKHFKLTKFSKKFIVHSDHWYQYSSKEFLDYIDSINGTISMSR
                     VGNSLDNREVEYFFSILKTEIFSNFFKKAKSLTFNELQTEIDKFINWYNNKRFIKKID
                     LKTPQQMWDVYMNNKSIWV"
     CDS             complement(313045..314124)
                     /locus_tag="FBJFOEIK_00302"
                     /inference="ab initio prediction:Prodigal:2.6"
                     /codon_start=1
                     /transl_table=4
                     /product="hypothetical protein"
                     /translation="MIEEHICDMKHVKIHGNDFTDEIKYYLKMFSMTQKELSIRLGLS
                     IKHINSIMNNEVNNVSATIIEALEYAFHLEIGTLTEVYHIYNNLKTLKKNKNIEDDLK
                     KHGIDFLINHPELALAANISIHENSPLHVKLIMLKRFFGVADLANYDKYLKDNVSAEE
                     WTYSNPNTKVWIRFCELLSIDKNIDENVGIFRKSSFNSLYHKILTIMSNTHCSFEEKM
                     ETIKKVLLSKGINLVTMPFIENSLIRAIALKKGAKRYIFLSDMFNSEAYIFYSLLHEI
                     VHCFFSNYTENKIDKVVIKEYFAWEKNNPTTYKAIYDAINSYQQCEAIQKANKNIDTS
                     YIWSTLKDKYPYVAFDPLSDQKSKN"
     CDS             complement(314298..314693)
                     /gene="cdd"
                     /locus_tag="FBJFOEIK_00303"
                     /EC_number="3.5.4.5"
                     /inference="ab initio prediction:Prodigal:2.6"
                     /inference="similar to AA sequence:UniProtKB:P19079"
                     /codon_start=1
                     /transl_table=4
                     /product="Cytidine deaminase"
                     /translation="MTIEELKNKLKYSFSPYSHVQVACCAIEENGKEYWGVNTENAAF
                     PSGLCAERSALFGSVAYGARVGNFKEIHIISNLSKLLYPCGACAQVISQFLKPDGDVY
                     LYSFDLKQQKHYKMKDILPFAVAPKDIVD"
     CDS             314845..315102
                     /gene="rpsP"
                     /locus_tag="FBJFOEIK_00304"
                     /inference="ab initio prediction:Prodigal:2.6"
                     /inference="similar to AA sequence:UniProtKB:P21474"
                     /codon_start=1
                     /transl_table=4
                     /product="30S ribosomal protein S16"
                     /translation="MVKLRLKRTGKKFYATYKIVAADARSPRDGKFIEELGYYDPNSK
                     KLVLNKELIIKHLDNGAKPSDTVRNLLKQDNFYADYVASKK"
     CDS             315115..315783
                     /gene="trmD"
                     /locus_tag="FBJFOEIK_00305"
                     /EC_number="2.1.1.228"
                     /inference="ab initio prediction:Prodigal:2.6"
                     /inference="similar to AA sequence:UniProtKB:Q6GHJ5"
                     /codon_start=1
                     /transl_table=4
                     /product="tRNA (guanine-N(1)-)-methyltransferase"
                     /translation="MKINILTLFPDYLNAFCNQSMIAKALELGHIEINIINFRDYSLD
                     KHHKVDDSPYGGGAGMLLQIEPIDLALQPLKNSHKILLSPQGKVFSQKKAHELAKLNE
                     ITLICGHYEGFDERITKLVDEEISIGDFILTGGEIAAMAISEAVARLIPGVLRKNSYE
                     NESFEGNGLLDYPQYTRPAVYKGMKVPKILLSGNHLEIEKWRLKKAREITRKKRPELL
                     KKGK"
     CDS             315785..316141
                     /gene="rplS"
                     /locus_tag="FBJFOEIK_00306"
                     /inference="ab initio prediction:Prodigal:2.6"
                     /inference="similar to AA sequence:UniProtKB:O31742"
                     /codon_start=1
                     /transl_table=4
                     /product="50S ribosomal protein L19"
                     /translation="MRTKLLELVEKDQIREDLPQLREGYNVRVHVRIKEGDKERIQVF
                     EGLIIAEYGTGINKSITVRKESYGVGVERIFKINSPLIAQIEVIRRNKVRRAKLYYMR
                     DLKGKSARLKEIKNSK"
     CDS             316352..317707
                     /locus_tag="FBJFOEIK_00307"
                     /inference="ab initio prediction:Prodigal:2.6"
                     /codon_start=1
                     /transl_table=4
                     /product="hypothetical protein"
                     /translation="MKKHTKILLALGSIATSVAAIPLVAAGCVKTKKPEVKPEDKPEG
                     EKPGTTPEDPKKPEGEKPGTTPEVKPEDNRSEEQKEIDNWIETIKDQFEFSPYNKEEV
                     LKSLKDKTGTLVYSYKSHSIVLKDNNDGKVNWSNIVFSPKDESLFSQYQLANPTNPTY
                     YNKKFKNNSISGFIDYELKDNKITLKFKGAKFVARKDPIIGTKIVSNEIDLSETQLDK
                     IIKDLKFDIKDKNKEINKLTADDVKLEGNLNGANITYNFAAKKGDETTLVLTAKISKN
                     SVTQTFEREIKGFKKQETKPETKKEDEELDPKVKLINKKIEQNKDLFTFKVWDQSKKQ
                     DVIEKLTKKEAKLFYLKGNHNIIIEFNGQKPNETLSQVVFEGKSGAFWSFGQVQLINH
                     LHHYKDEKVAKDKLELSYYLEYEVKDNKITITWAGGQKDSGVEPFIFGTKTASQTIEL
                     K"
     CDS             complement(317771..319006)
                     /gene="tyrS1"
                     /locus_tag="FBJFOEIK_00308"
                     /EC_number="6.1.1.1"
                     /inference="ab initio prediction:Prodigal:2.6"
                     /inference="similar to AA sequence:UniProtKB:P22326"
                     /codon_start=1
                     /transl_table=4
                     /product="Tyrosine--tRNA ligase 1"
                     /translation="MQKNILDDLKSRGVLNNISSEEKFNNISLGTGVYTGFDPTAKSL
                     HLGNYLQILSLLRFKKAGYKPIAILGGITGMIGDPSFRNSERKFLDQETLLQNKNAIK
                     SQLQKFGLEVIDNLDFYKHWTVVDFLRNIGKLINVNYLLEKDSITTRLANGLTFTEFS
                     YTLLQGWDFKCLYENHNVKIQMGGSDQWGNITTGLEIIRKLHGESADAVAMTFNLLVD
                     ENGKKFGKSTGGGSLWLDPNMTSPYSIYQFLLNQSDVKIEEYLKWLTFLEVEEINKIM
                     TQHNENKTKRIAQKKLAFELVKDIHGVDIANKCIRISEILFNKSNEELNIEDISMLLG
                     YLPCIEVKKGEKFIEILKNNQIVSSNREAREFISKNTFLIDNNIINDENYSITFNKFN
                     GQYALLKKGKKDFYILKRI"
     CDS             319130..320011
                     /locus_tag="FBJFOEIK_00309"
                     /inference="ab initio prediction:Prodigal:2.6"
                     /inference="similar to AA sequence:UniProtKB:P67371"
                     /codon_start=1
                     /transl_table=4
                     /product="DegV domain-containing protein"
                     /translation="MKIKIIIDSSAGMSQEQANSFGWDLIPIQIEVGNDIYKSGIDFD
                     TDKFEELWRNDKKIDAKTFATPPGIAMQVIEKYFNDYDKILVYPISNALSSQCASLTA
                     QFASNPKVHVVQSNKISYLIVRDLLMFEEYIKEGKSFDEAIEHFKNNNERLLLIPEFN
                     DALLKGGRLSKAAAAIAKLLKIVPIIKFDNGILEKDGIGRIFKKTLEKNLKELYENTN
                     KDNENNYLLVVNANNDKIDELIQSFKQITNNFPRIYTIQLSCDIVVHAGIGTICLTFA
                     EVSPKIKDKFFLYLKKQ"
     CDS             complement(320052..320315)
                     /gene="rpmA"
                     /locus_tag="FBJFOEIK_00310"
                     /inference="ab initio prediction:Prodigal:2.6"
                     /inference="similar to AA sequence:UniProtKB:P05657"
                     /codon_start=1
                     /transl_table=4
                     /product="50S ribosomal protein L27"
                     /translation="MAHTKSGGTTANSRDSAGRRLGVKATDGQFILAGSIIYRQRGTK
                     IFPGQNVGRGKDDTLFALIDGIVKFESRINRKFASVYPIESKK"
     CDS             complement(320318..320620)
                     /gene="rplU"
                     /locus_tag="FBJFOEIK_00311"
                     /inference="ab initio prediction:Prodigal:2.6"
                     /inference="similar to AA sequence:UniProtKB:Q2FXS8"
                     /codon_start=1
                     /transl_table=4
                     /product="50S ribosomal protein L21"
                     /translation="MFAIIETGGKQLLVKSGDVIYIEKIDGNEGDKVSFDKVLVIDEQ
                     VGSPYLPKASVLGTIEKQGKAKKIVVYRHNAKSTHKRKLGHRQPFTRVKITEIKEK"
     CDS             321240..321944
                     /locus_tag="FBJFOEIK_00312"
                     /inference="ab initio prediction:Prodigal:2.6"
                     /codon_start=1
                     /transl_table=4
                     /product="hypothetical protein"
                     /translation="MKKITLKWLTILGATTLTALPFCAISCSNEEKEIEKAEKIIGDK
                     ELTFKIDDLKYENSDNSILQSARSIAGPWRKDFLKVVITSKSNIEEYWKDNWIVGKID
                     LKNKAILFLIPREVLLDADFIKKKNMDLKSSYQKANKAYLIEKPKKVYSNLKNKQIWI
                     NNYTIFFDDINNDKSPRVSMAIKELKFNFNQDRKTIEIKLGLRYELSQKHNRKSNIFF
                     LSPKATFKYILIEEIK"
     CDS             complement(322498..326904)
                     /gene="rpoC"
                     /locus_tag="FBJFOEIK_00313"
                     /EC_number="2.7.7.6"
                     /inference="ab initio prediction:Prodigal:2.6"
                     /inference="similar to AA sequence:UniProtKB:P37871"
                     /codon_start=1
                     /transl_table=4
                     /product="DNA-directed RNA polymerase subunit beta'"
                     /translation="MKKISKYESLDEEKISKISLALATPQDVETWSHGEVTKPETINY
                     KSYKPERGGLFDEIIFGPMIDYRCPVCGFKYKKVNEGSYCTRTELCKQEHVQILPKIA
                     RRTHMGHIKLNSPVVHFWYFKVDHSIIYKLLGLKSSNGSDVVKREELENLIYYKNHIV
                     LEDGGLKSLPKNQIIEINEAAIIYRNALEELLERFQEGTEEYDDIKETLDSLIEKATS
                     KIGQEYGIDFYELNEVIEHYSDAKIGTGALAIEYLLKNINLVEEKQKVTDEINRLNAE
                     EINNPERFATTAKQTREKLYKRLQVINAFIESKQDPTSMLIYNLPVIPADLRPLIQLD
                     GGRHSTSDINELYRRVIIRNNRLQQWQEKDAPTLVIQNELRMIQEAVDALIDNQRRTP
                     NPVLSKDNRPFKSISDALTGKKGRFRQNLLGKRVDYSGRSVIAVGPSLKMHQCGIPRE
                     MAAKLFEPWIIERLIEKEVATTIKSAKKIIEDQNPVIWPHVAEAIKGRLVLLNRAPTL
                     HRLSIQAFEPVLVRGKAIRLHPLVCTPFNADFDGDQMAVHVPVSEQALLESRELMLAN
                     KNILGPKDGEPIINPSQDMVLGIYYLTIEEPGAKGEGRVFDNYEHMLRALENKVVTLH
                     TRIALPASEVKTPKLIFPFDGPQYIISTVGKFIFNNIFPKTFPFIYDNKVAKANSLED
                     YNQTFNAKYVVQAGTNIPEYIKNMPIEEAFNKKNISKIIRYVFDKYVAQISMSDIAEV
                     INNLTESSDANDSIIQFLHVKNYENRKIDYEHAMLLAQFTSQEKQKIEMLNPARANGQ
                     EVPLSPAEKAEILDTVWFRYTNIVASILDSIKQLGFDYSTYSGISISFSDILETNKKQ
                     EYIAQGDEYIAKLKHYYEQGWITDDDRYSLTIKKWAEVKDLIQEDLQKIIKENPQNPV
                     ITMINSGARGNISNYVQLAGMRGLMANNTKTTKADAKNDRVVRSTVEVPVKSSFIEGL
                     TAFEFYSSTHGARKGLTDTALNTAKSGYLTRRLVDVAQNIVVREENCGTDYGYKARNI
                     VDTKTKQIIVPLKERIVGRFANKPVVTSADIEICSRNELITEKIAQRIIASGIEEVEI
                     RSILGCNTRNGVCKMCFGKDLATNRIVNIGEAVGIIAAQSIGEPGTQLTMRTFHTGGV
                     AGVEDITGGFTRLIELIDAHEQPWGRPAVISPYKGIVTKIEVDEKDNTNYLVTIESKG
                     SSNTTVSHKIFVNTTKKLRVQEGDELRIGQKISEGPIILKELLALTDVITVQNYLLKE
                     IQRIYRIQGIAISDKYIEIIIRQMMSKLVISEPGDSKFFAGAIVDIFDYQEENAILLS
                     KGLKPAYGKVVIKGAKQVPLLSDSFLAAASYQETSKILVHAAISSRIDNLSGLKENII
                     LGKKIPSGTALFPFEEHSKYDIKPSINYFTTTPIDGTEISEPIDIDSVVNTAQEYNND
                     KQSVEEDYSPNDEELVAEEETFDDEENQNDFE"
     CDS             complement(326906..330505)
                     /gene="rpoB"
                     /locus_tag="FBJFOEIK_00314"
                     /EC_number="2.7.7.6"
                     /inference="ab initio prediction:Prodigal:2.6"
                     /inference="similar to AA sequence:UniProtKB:P60278"
                     /codon_start=1
                     /transl_table=4
                     /product="DNA-directed RNA polymerase subunit beta"
                     /translation="MVNKDKYEIRKFGPITLRRDYSISQKKFETPDFLEMQRESVEKF
                     LTVGIEEELRNIYPIEAHGKVRIEYIHNSAHFEYPKKTEYESIKEAKQKGSSYQGKLK
                     AHLRQINIETGEVEDSEVVFAEIPIMTYGGSFIINGSEKVIVSQLIRSTGAYFGINVR
                     NKQANDLFNKVEIIPQIGSWVEIYHKVTSQNPDTVKIHIDKNKSFLVVTFLKALGFSE
                     SGIRRMFGENIPELEETFKRDKITGINAEEVTREAQEAIYRIIRKGDRMTADSARNLI
                     PTTLFNEKRYSLTETGRFTLNRKLNIIERIANSYLAEDIFSSEGELLYEKGMFITWNI
                     ARKIHDEFKQGIIPMWKLPDIDENAYGSQLEVEGNEQLASRIFVTSIWIYPTENDMLH
                     DQKVLVLGNDPTSTENFLLIPDLIATISYYFNLLSKVGVDDDPDSLVNKRIVTIGELL
                     QNQFRIGLLKLEKNTRERISAKDIDKITAKNVTNNKPIFNQFKSFFNTSKLSQFMDQC
                     NPLAEISNKRRITSLGPRGLNRDTAQFEVRDVHPTHYGRICPIETPEGPNIGLILNLA
                     SFAKIDKYGFIQSPYFRVNKKVVDFSEPVYITAIEETGYTFAQSTVHIEGNVIVDEKV
                     MVRRDNEYLEVNAEDVDFIGVSNRQMTSIAASAIPFLENDDANRALMGSNMQRQAVPV
                     LFPEAPLVATGVEADIAKYSSTNIRATRSGVVNYVDANVIKVTPENSSKSDVYHLRTF
                     ERSNQGTLIHQVPLVKVGQQINAGDLLVDGPSMKDGELALGKNVLVGFTTWHGYNYED
                     AVVLSERLVKDDVYTSIHIEEQSIQFRHSKAGEDILTADIPNVSNYSKRFLGENGIVR
                     VGSEVTAGDILVGRTSPKGEENPTPEEKLMAAIFGQKTASRKDTSLKVKHGHNGTVVA
                     VDILSREFGDQLEDGIEKIVKVSIAQKRKIQVGDKMAGRHGNKGVVSIVLPVEEMPYL
                     ADGTPLDIVLNPQGVPSRMNIGQVLELHLGLAAKKLNTKFVTPIFDGISHNQIRDILE
                     EANIDVTGKSIVYDGATGEPFDHPISVGIMYYLKLYHMVDDKMHARSVGPYSLITQQP
                     LGGKSQNGGQRFGEMETWAIESYGASNVLQELLTYKSDDIVGRNKLYNSLARDARLPK
                     PGTPESFNVLAYELRGLGIKLEVHQKSDNVVDDSEEDQRVDTKYFQEFEGSLE"
     CDS             complement(330639..331025)
                     /gene="rplL"
                     /locus_tag="FBJFOEIK_00315"
                     /inference="ab initio prediction:Prodigal:2.6"
                     /inference="similar to AA sequence:UniProtKB:P0A7K2"
                     /codon_start=1
                     /transl_table=4
                     /product="50S ribosomal protein L7/L12"
                     /translation="MAKLTKEEFVSALKEMNIKEVMELIQGLKEEFGIDPTAVVAAAA
                     PAAAPAAAADAAEEKTVFNVTLKSDGGNKLAVIKVVKDLLGLGLMDAKKLVESAPVVI
                     KENAKKEEAEELKAKLTEAKAEVTLD"
     CDS             complement(331048..331545)
                     /gene="rplJ"
                     /locus_tag="FBJFOEIK_00316"
                     /inference="ab initio prediction:Prodigal:2.6"
                     /inference="similar to AA sequence:UniProtKB:P42923"
                     /codon_start=1
                     /transl_table=4
                     /product="50S ribosomal protein L10"
                     /translation="MSALKDAKVLVVEEISNNLKESQALYVINYATLDVVSFQEIRKE
                     LAPNNALLKVYKNRLVKQALKNTEYANINDSLVLQNAYAFVKGDSLAALKTLVGLKKK
                     FPALRIVSGIYENKVVDEKTLDEISKLPSFTESLMILGNSLLSPLKQLSIGLNELIKQ
                     GKISE"
     rRNA            complement(331769..334655)
                     /locus_tag="FBJFOEIK_00317"
                     /product="23S ribosomal RNA"
     rRNA            complement(334842..336350)
                     /locus_tag="FBJFOEIK_00318"
                     /product="16S ribosomal RNA"
     CDS             complement(336739..336936)
                     /gene="rpmF"
                     /locus_tag="FBJFOEIK_00319"
                     /inference="ab initio prediction:Prodigal:2.6"
                     /inference="similar to AA sequence:UniProtKB:P80339"
                     /codon_start=1
                     /transl_table=4
                     /product="50S ribosomal protein L32"
                     /translation="MAVVPKRKTSKQRKHLRRSHHALVAPTLVECSQCKNLITPHQAC
                     ENCGFYRGRKVIKEAINDKIK"
     CDS             complement(336961..337326)
                     /gene="rplQ"
                     /locus_tag="FBJFOEIK_00320"
                     /inference="ab initio prediction:Prodigal:2.6"
                     /inference="similar to AA sequence:UniProtKB:P20277"
                     /codon_start=1
                     /transl_table=4
                     /product="50S ribosomal protein L17"
                     /translation="MANPKQLFRRNTEWWDHVERSLVTDLLINGKVTTTLERAKRIRS
                     NAEKMITLGKKNTLASRRQAAKYLRLIATENKNKNSLQYLFDVVAPKYVERNGGYTRI
                     TKLANRAGDNAKMAIIELV"
     CDS             complement(337329..338363)
                     /gene="rpoA"
                     /locus_tag="FBJFOEIK_00321"
                     /EC_number="2.7.7.6"
                     /inference="ab initio prediction:Prodigal:2.6"
                     /inference="similar to AA sequence:UniProtKB:P66706"
                     /codon_start=1
                     /transl_table=4
                     /product="DNA-directed RNA polymerase subunit alpha"
                     /translation="MKKIQKITYKELVAEKVSDFNTTFVIEPLMRGYGNTIGTVIRRT
                     LLSSITSVAPFAIKISHVEHEFTAIEGLREDAITLVANIRKIRFAYDPELFEKDNLAK
                     ISFKSTKEGEVHASDIETIPGLDIVNKDQYIATISKNGSLEFELYLRTGRGYVSFEDN
                     KKTILEYGPKLESKIKNGQFLAMDSDFSPIKKVAILFEELNSTSNIIEERLKIKVETD
                     GTVEAKNVMEEAAKIIVAHFQIIGNIDALGTIDLFDDQKEKHEKTPKVSVSIDKLNLT
                     IRSLNALRRAGFNNVDEIMKLSDEELSNIKNLGKKSVQDIIDRRREWLDSQLNNEDSN
                     KEYAANEEGE"
     CDS             complement(338393..338767)
                     /gene="rpsK"
                     /locus_tag="FBJFOEIK_00322"
                     /inference="ab initio prediction:Prodigal:2.6"
                     /inference="similar to AA sequence:UniProtKB:Q2FW31"
                     /codon_start=1
                     /transl_table=4
                     /product="30S ribosomal protein S11"
                     /translation="MAKKNKKVITQGIAHIHSTYQNTIVSFSDLKGNVFAWSSSGAIG
                     YKGTKKKTPYAAGLAAAAAVEKAKEFGLKEVTILVKGVGPGKSTARKSIETSGLSVKE
                     VKDVTPTPHNGTRPPKKILKRG"
     CDS             complement(338770..339138)
                     /gene="rpsM"
                     /locus_tag="FBJFOEIK_00323"
                     /inference="ab initio prediction:Prodigal:2.6"
                     /inference="similar to AA sequence:UniProtKB:Q2FW30"
                     /codon_start=1
                     /transl_table=4
                     /product="30S ribosomal protein S13"
                     /translation="MARVLNIEIPNNKKVRISLTYIFGIGVSLAKEILKDANVDGEKR
                     VKDLSEEELTRIRDEAKKYTTEGDLRREINLNIKRLMEIKSYRGIRHRKGLPVRGQST
                     KKNARTRKGPRKTIAGKKGK"
     CDS             complement(339267..339482)
                     /gene="infA"
                     /locus_tag="FBJFOEIK_00324"
                     /inference="ab initio prediction:Prodigal:2.6"
                     /inference="similar to AA sequence:UniProtKB:Q2SU48"
                     /codon_start=1
                     /transl_table=4
                     /product="Translation initiation factor IF-1"
                     /translation="MAKDAIKMSGKITKMHTSRDYDVLLENGLTIKASISGKMSLHNI
                     KMIPGDLVDVELSPYDMSRGRIVFRHK"
     CDS             complement(339482..340234)
                     /gene="map"
                     /locus_tag="FBJFOEIK_00325"
                     /EC_number="3.4.11.18"
                     /inference="ab initio prediction:Prodigal:2.6"
                     /inference="similar to AA sequence:UniProtKB:P19994"
                     /codon_start=1
                     /transl_table=4
                     /product="Methionine aminopeptidase 1"
                     /translation="MVIIKNQFEIEKIKKACKILAEVKTVLYDFIRPGVSLKEIDSVA
                     FKEIRKRGGKPAFLGQYGFPNTCCISVNNELIHGIPSDYVVKDGDIVKIDTGTIYDGY
                     YSDSAFTKGVGNITEADKKLIACAKDAFYAGFNAIKVGKHIGDISAAIGNLIRDRGYF
                     TPDEYTGHGIGRKLHEDPYVYNDGYPGTGQLIRNGMVICIEPMILQKSKNVLVKGNGW
                     TVYDPLGYNTAHYEQTVLIDNDQAYILSGDNI"
     CDS             complement(340225..340920)
                     /gene="adk"
                     /locus_tag="FBJFOEIK_00326"
                     /EC_number="2.7.4.3"
                     /inference="ab initio prediction:Prodigal:2.6"
                     /inference="similar to AA sequence:UniProtKB:P27142"
                     /codon_start=1
                     /transl_table=4
                     /product="Adenylate kinase"
                     /translation="MIEKSQEVYNEHAKKFPNIIMLGAPGAGKGSIATKMVQNNDYVQ
                     ISTGDMFRQEIKNQTPLGLKIQSILDSGAYVDDCITNQLVEKKLTELVRENKHFILDG
                     YPRTLAQAKFLLSLANVGIKIDKVILLEITDKQIIDRLSKRRICLNCKTIYHLQSFPP
                     LPGDLCIKCHEKVTKRPDDEPEVIKKRLSIYNEQTKCLINFYQELGILLKINSYQTID
                     KVYNDVEEALKWS"
     CDS             complement(340914..342383)
                     /gene="secY"
                     /locus_tag="FBJFOEIK_00327"
                     /inference="ab initio prediction:Prodigal:2.6"
                     /inference="protein motif:HAMAP:MF_01465"
                     /codon_start=1
                     /transl_table=4
                     /product="Protein translocase subunit SecY"
                     /translation="MARKTKLEKEISQEKIERKLALDKFLVDKKNTWNEWWKNHNLFK
                     KILFTLFIITLFLATGTITIPGVNLANPDSLTQGDFFGILNLVGGGGLRQFSVVALGI
                     GPFISSSLVMMILQTKAFPAIHRLSQSGPQGRIKINFITYGVTFVFAIVQAYLITKAL
                     VNPRQGFGITFSPKLEKLFGQSGMVAYQYFILPAILVAGSFFSLFLSEQITNRGVGNG
                     TSLIIFVGIASALIPSFKSAFKFYVPSAQQNNLVLQEAINYAVYIFCYLLVIFIVVIF
                     TIAERHIPIQQVGAGLSKNEKELSYLPIKANPAGIMSVIFSMMILSVPTMIANLFDPN
                     TSKYYQWVYNNLQFTQPLGFFLFILITFGLTILMGIQQSRIDKISEDFAKNSTFIPGV
                     RPGEQTEDYLLNVILRLSFFSSGYLLLLGALQFIQQMLGMPASIAFGGTSIMILVSTA
                     YETVQQIKARYKSQELSRKRKMIRELKEMYGEEEEDLIW"
     CDS             complement(342383..342817)
                     /gene="rplO"
                     /locus_tag="FBJFOEIK_00328"
                     /inference="ab initio prediction:Prodigal:2.6"
                     /inference="similar to AA sequence:UniProtKB:P04452"
                     /codon_start=1
                     /transl_table=4
                     /product="50S ribosomal protein L15"
                     /translation="MQLHNLKPTPGARKDKHRVGRGHAAGKGKQAGRGQSGQTKRSKV
                     RLGFEGGQLPLFRRIPKRGFSNVNHVEFQVVNLADLQSKYQDGEVVSYETLAARNLIK
                     GTLPVKILAKGSLTKKLNVQIPTLSQSAIEAIEKVGGKIEVK"
     CDS             complement(342827..343495)
                     /gene="rpsE"
                     /locus_tag="FBJFOEIK_00329"
                     /inference="ab initio prediction:Prodigal:2.6"
                     /inference="similar to AA sequence:UniProtKB:P21467"
                     /codon_start=1
                     /transl_table=4
                     /product="30S ribosomal protein S5"
                     /translation="MAEVEKNIKNSEKPELKENKTEGTKVVSFKRERSNSKDLKSSEN
                     KPKQFQNRNQDHSANQAQAKQFEEKVIDIARVTTVVKGGRRFSFSAYVVVGDKKGKVG
                     FGHGKANEVQDAIKKAVKDAQKNVFSVPISNGTIPHEIQDKFLASRIQLRPAPKGAGI
                     IASNTVRAVVELAGYTDISTKTYGSRTKQNIVQATIKALKKVRTVEEIAKLRDIDVNH
                     LLSK"
     CDS             complement(343495..343842)
                     /gene="rplR"
                     /locus_tag="FBJFOEIK_00330"
                     /inference="ab initio prediction:Prodigal:2.6"
                     /inference="similar to AA sequence:UniProtKB:P09415"
                     /codon_start=1
                     /transl_table=4
                     /product="50S ribosomal protein L18"
                     /translation="MLSRNLKRKAKHLKITNKLSKGTALVPRVVVFKSLHAFYAQAVN
                     DELHTTIASSSTQILENKANNIDAVKLVAKDFAKKLLAINVKSIVFDRSGYIYHGKLA
                     AFADTLREEGIKF"
     CDS             complement(343864..344403)
                     /gene="rplF"
                     /locus_tag="FBJFOEIK_00331"
                     /inference="ab initio prediction:Prodigal:2.6"
                     /inference="similar to AA sequence:UniProtKB:P02391"
                     /codon_start=1
                     /transl_table=4
                     /product="50S ribosomal protein L6"
                     /translation="MSRIGKRVLEIPKDVEVKLDKNHIEVKGKLGELSYTFSPLISVV
                     VENNEIKTLRSNEEKSTKQLHGTTNANIKNMLIGVSSGYKKEIEIKGVGYKATLKGNT
                     IEIIAGYSHAVNLEVPSNLKIELPKPTNIIISGIDKQAVGEFAANIRDVRRPSPYSGK
                     GIMYKDEVIRRKEGKTAAK"
     CDS             complement(344425..344838)
                     /gene="rpsH"
                     /locus_tag="FBJFOEIK_00332"
                     /inference="ab initio prediction:Prodigal:2.6"
                     /inference="similar to AA sequence:UniProtKB:P12879"
                     /codon_start=1
                     /transl_table=4
                     /product="30S ribosomal protein S8"
                     /translation="MAIIIDPVADMFVRIKNAISRKYHEVVLPHSNKKAKILEIIKRE
                     GYIVDFEVVKNEKTNFKEIKVTLKYKGMNQNQSAISGLKKVSKPGLKVYSSAEKLPRV
                     LSGYGTAIISTSKGLLTDKEARKANVGGEVIAFIW"
     CDS             complement(344841..345026)
                     /gene="rpsZ"
                     /locus_tag="FBJFOEIK_00333"
                     /inference="ab initio prediction:Prodigal:2.6"
                     /inference="similar to AA sequence:UniProtKB:P54798"
                     /codon_start=1
                     /transl_table=4
                     /product="30S ribosomal protein S14 type Z"
                     /translation="MARTSLKVKAERQPKFKVRKYTRCQLCGRVHAVLRKYKICRICF
                     RKLAHEGKLPGVKKASW"
     CDS             complement(345035..345598)
                     /gene="rplE"
                     /locus_tag="FBJFOEIK_00334"
                     /inference="ab initio prediction:Prodigal:2.6"
                     /inference="similar to AA sequence:UniProtKB:P12877"
                     /codon_start=1
                     /transl_table=4
                     /product="50S ribosomal protein L5"
                     /translation="MAKQIKLALEQKYLDEIRFALVKEFGYTSVMQAPKLEKIVINMT
                     AGNEVSNSKAIEEVMVELAQITGQKPYQTTAKKSLASWKLREGMPMGGKVTLRREKMW
                     SFLTKLINVALPRVRDFNGTSLKSFDGRGNYAIGIKEEIIFPEISFDKIRKLKGMDVI
                     LVTTAKSNKEAFALLKHLGIPFAKGNN"
     CDS             complement(345613..345948)
                     /gene="rplX"
                     /locus_tag="FBJFOEIK_00335"
                     /inference="ab initio prediction:Prodigal:2.6"
                     /inference="similar to AA sequence:UniProtKB:P0CI78"
                     /codon_start=1
                     /transl_table=4
                     /product="50S ribosomal protein L24"
                     /translation="MAQAKIRKNDMVLIIAGKDKGKFAAVLSTNQKEQTVVLKGVNIK
                     TKHHKPSQENNDGKIEKKEYPIHISNVAYLVKKGAQGQKSIGSKIGWKVDPKTNKKQR
                     VMKKINKTI"
     CDS             complement(345950..346318)
                     /gene="rplN"
                     /locus_tag="FBJFOEIK_00336"
                     /inference="ab initio prediction:Prodigal:2.6"
                     /inference="similar to AA sequence:UniProtKB:P04450"
                     /codon_start=1
                     /transl_table=4
                     /product="50S ribosomal protein L14"
                     /translation="MLSEFSRCNVADNSGAKEVMIIKNLGGSIVRSTNIGDIVVVTIK
                     KAIPNGIVKEGQVVKAVIVRTKRGLMRENGSHIRFDDNAVVLIKEDNSLRGTRVFGPV
                     ARELREKGFLKIVSLAPEVL"
     CDS             complement(346311..346595)
                     /gene="rpsQ"
                     /locus_tag="FBJFOEIK_00337"
                     /inference="ab initio prediction:Prodigal:2.6"
                     /inference="similar to AA sequence:UniProtKB:P23828"
                     /codon_start=1
                     /transl_table=4
                     /product="30S ribosomal protein S17"
                     /translation="METTVRENRRKTLVGTVVSTKNQKTITVVVEIYEKHPLYSKRFK
                     KSKKFAVHDEQNLAKVGDIVKIQETRPLSKTKHFRLVEIKSHAIEGAENA"
     CDS             complement(346595..346795)
                     /gene="rpmC"
                     /locus_tag="FBJFOEIK_00338"
                     /inference="ab initio prediction:Prodigal:2.6"
                     /inference="similar to AA sequence:UniProtKB:P04457"
                     /codon_start=1
                     /transl_table=4
                     /product="50S ribosomal protein L29"
                     /translation="MTFAELKEKSLDELNKLVADLRAELFSLRFKNATRQLDETHKIQ
                     LVKKDIARTLTAIKAKTLEGNK"
     CDS             complement(346801..347250)
                     /gene="rplP"
                     /locus_tag="FBJFOEIK_00339"
                     /inference="ab initio prediction:Prodigal:2.6"
                     /inference="similar to AA sequence:UniProtKB:P0A475"
                     /codon_start=1
                     /transl_table=4
                     /product="50S ribosomal protein L16"
                     /translation="MLQPKRTKHRKMFRIRHDKVVAHRNNTVAFGEFGLKSTSSAWIS
                     ARQIEAARIAITRHMGREGKVIIKIFPHMSKTSKPIGVRMGSGKGSPDQWFAVVKEGT
                     VMFEVLGNTVDTMKEALRLGGHKLPVTWKVISKEQSLETKTNEVEGE"
     CDS             complement(347228..347959)
                     /gene="rpsC"
                     /locus_tag="FBJFOEIK_00340"
                     /inference="ab initio prediction:Prodigal:2.6"
                     /inference="similar to AA sequence:UniProtKB:Q2FW12"
                     /codon_start=1
                     /transl_table=4
                     /product="30S ribosomal protein S3"
                     /translation="MGQKVNPNGFRYGITKSHNTTWYADKDKFATYLLEDQKIYDFFD
                     KKVREYLIGKVQIKRDQAGHTIVYIHTAKPAAFLGTNGENVKALTAQLKKVIAKKQAD
                     ITIEVIELKNPDLNARLLAEGIAIKLENRGSFRLAQKFAIKAALKAGAKGIKTSVAGR
                     LNGVDMARTEGYTEGEMKLHTLRQDVDYAVTTALTTYGILGVKVWVSLGEILSPKTSE
                     AEVKEAPRKREFKKGGERHASTKKN"
     CDS             complement(347959..348348)
                     /gene="rplV"
                     /locus_tag="FBJFOEIK_00341"
                     /inference="ab initio prediction:Prodigal:2.6"
                     /inference="similar to AA sequence:UniProtKB:P61182"
                     /codon_start=1
                     /transl_table=4
                     /product="50S ribosomal protein L22"
                     /translation="MAKEILQNSAHASVRMQRISPRKARLVADLIRYKSATQAIVILK
                     HTHKKASEIILKLLNSAIANATNNAGLDATKLYVTTILVNDGPTLKRFQPHSRGRAYA
                     ILKRTSHFFIELTEINNVEEINKKGDK"
     CDS             complement(348352..348627)
                     /gene="rpsS"
                     /locus_tag="FBJFOEIK_00342"
                     /inference="ab initio prediction:Prodigal:2.6"
                     /inference="similar to AA sequence:UniProtKB:Q2FW10"
                     /codon_start=1
                     /transl_table=4
                     /product="30S ribosomal protein S19"
                     /translation="MARSLKKAPFVDDHLMKKVLAIIENKSPKRPIKTWSRRSTIYPE
                     FIGLTFQVHNGHAFIDVFVTNDMVGHKLGEFAPTRTFNGHGADKGKK"
     CDS             complement(348627..349472)
                     /gene="rplB"
                     /locus_tag="FBJFOEIK_00343"
                     /inference="ab initio prediction:Prodigal:2.6"
                     /inference="similar to AA sequence:UniProtKB:P60430"
                     /codon_start=1
                     /transl_table=4
                     /product="50S ribosomal protein L2"
                     /translation="MAIKKFKAYTNGRRNMSSLDYQANLTGHAPEKSLLVALPTKAGR
                     NNQGKITTRHQGGRLKRFYRIIDFKRQKDGIPATVKTIEYDPNRSANISLVVYRDGEK
                     RYILSPKGIKIGQVILSGDNVDIQVGNHLPLANIPEGTFVHNIELQPRQGGIIARSAG
                     SSAQILGKDESGRYVILRLKSGEVRKVLAINRATVGEVGNEEHSLVNIGKAGRNRLRG
                     IRPTVRGSAMNPNDHPHGGGEGRQPIGRKSPMTPWGKRALGVKTRATKKASNQFIIRR
                     RKETK"
     CDS             complement(349566..349997)
                     /gene="rplW"
                     /locus_tag="FBJFOEIK_00344"
                     /inference="ab initio prediction:Prodigal:2.6"
                     /inference="similar to AA sequence:UniProtKB:P42924"
                     /codon_start=1
                     /transl_table=4
                     /product="50S ribosomal protein L23"
                     /translation="MNINEVIKYPLLTEKSELSRENKNVYTFVVDKRTNKIEVKKAVE
                     FIFDVKVLKVNITNYDKKPAKLGRFSGFKNSVKKATVYLAKDSKIILFAEELKKANKE
                     AEKATAEKEVKEEKPAEPTAAELKAAEKIKAAEAKKAAENK"
     CDS             complement(349997..350965)
                     /gene="rplD"
                     /locus_tag="FBJFOEIK_00345"
                     /inference="ab initio prediction:Prodigal:2.6"
                     /inference="similar to AA sequence:UniProtKB:P28601"
                     /codon_start=1
                     /transl_table=4
                     /product="50S ribosomal protein L4"
                     /translation="MATKNVTLEKFYISEKFDENRNISFNLKKANQKSFKNFENFSEA
                     LTEFIELSEKSKNNTRVWFHRDGAYRGSVGLEKAKLILEKVTGEKVKNEEAIDYLEKE
                     NLVEKTLPKKPSKISVKKDNEEHVEFSSENLPKSVFGLEKIYNQAIFDAILSERGSRR
                     LATHKTKTRGEVSGSGKKPWDQKHTGNARAGSLRSPIFVGGGKVFGPTTERNYNLKIN
                     KKTRRNALLSALTLLAKDHAVLVKEYSLSKISTRELLIKLNEDKIASLNKVLLVSNNE
                     TVFLSARNLPNVTVTKVTSLSVESLLAADVLVISSDDVKYLEGLVK"
     CDS             complement(350965..351771)
                     /gene="rplC"
                     /locus_tag="FBJFOEIK_00346"
                     /inference="ab initio prediction:Prodigal:2.6"
                     /inference="similar to AA sequence:UniProtKB:P42920"
                     /codon_start=1
                     /transl_table=4
                     /product="50S ribosomal protein L3"
                     /translation="MKGILGRKVGMTQLFTSEGKLIPVTVVEVKPNVVTKVLTSEKNG
                     YVALQLATEDKKSSRIIKPEVNYFKQANTTPKRFVKEIRDMSGFSLGDTVDASLFTAG
                     EVVDVTAISKGKGFAGTIKRWNQHIGPKSHGGGGGSQPVRQTGSLGDISGNRVWKGMT
                     MPGHLGAEQVTVQNLEVVKEDAENNILLIKGSVPGAKGAFLIIKTAKKSIKNKPVIKL
                     LNLKEALAKNEIFTQAKKYNLELNMDMSLKEMKAALDEAIAKAGEEGENK"
     CDS             complement(351844..352149)
                     /gene="rpsJ"
                     /locus_tag="FBJFOEIK_00347"
                     /inference="ab initio prediction:Prodigal:2.6"
                     /inference="similar to AA sequence:UniProtKB:P21471"
                     /codon_start=1
                     /transl_table=4
                     /product="30S ribosomal protein S10"
                     /translation="MKLEVKIKSFDAHLVDEAAKKIVLLAQAEKATISGPIPLPTHKE
                     IITILRSVHVNKKSREQFESRTHKRLIVLDKVSESLVDKAKRLDLSAGVQISLKTVN"
     CDS             353189..353350
                     /locus_tag="FBJFOEIK_00348"
                     /inference="ab initio prediction:Prodigal:2.6"
                     /codon_start=1
                     /transl_table=4
                     /product="hypothetical protein"
                     /translation="MNLKLWKPLKITNSLLEDIFKLPIDGKVLNSKKIQAHPLIIFEN
                     IIKLNRFTI"
     CDS             complement(353601..354401)
                     /locus_tag="FBJFOEIK_00349"
                     /inference="ab initio prediction:Prodigal:2.6"
                     /codon_start=1
                     /transl_table=4
                     /product="hypothetical protein"
                     /translation="MKKNILLSFIFPAVSLLPLLSISCKETTTINNTLDTSNNTIDID
                     NSGTTGTNDKNTDSTNTGTTDTDNKNIGNSSVGTADTNDKNTDSTNTSTADTNDKKDD
                     NKDTNNENTDDTDPVQPDRLHRMFQRKLLSASQISEITTQFSFELSKEGKKFVANNGA
                     KALIEIVNKAIDETKKYDTIEMLKSQERIAYTYFMEANDIKKYFDIKIPENLMPWGHK
                     LLIEFLKKGEEKNMPCIYIQILCPDMIKNNLMGKESEGYIYLDLSDAD"
     CDS             354600..356990
                     /gene="xpkA"
                     /locus_tag="FBJFOEIK_00350"
                     /EC_number="4.1.2.9"
                     /inference="ab initio prediction:Prodigal:2.6"
                     /inference="similar to AA sequence:UniProtKB:Q937F6"
                     /codon_start=1
                     /transl_table=4
                     /product="Xylulose-5-phosphate phosphoketolase"
                     /translation="MISKIYDDKKYLEKMDKWFRAANYLGVCQMYLRDNPLLKKPLTS
                     NDIKLYPIGHWGTVPGQNFIYTHLNRVIKKYDLNMFYIEGPGHGGQVMISNSYLDGSY
                     SEIYPEISQDEAGLAKMFKRFSFPGGTASHAAPETPGSIHEGGELGYSISHGTGAILD
                     NPDVICAAVVGDGEAETGPLATSWFSNAFINPVNDGAILPILHLNGGKISNPTLLSRK
                     PKEEIKKYFEGLGWNPIFVEWSEDKSNLDMHELMAKSLDKAIESIKEIQAEARKKPAE
                     EATRPTWPMIVLRTPKGWTGPKQWNNEAIEGSFRAHQVPIPVSAFKMEKIADLEKWLK
                     SYKPEELFDENGTIIKEIRDLAPEGLKRMAVNPITNGGIDSKPLKLQDWKKYALKIDY
                     PGEIKAQDMAEMAKFAADIMKDNPSSFRVFGPDETKSNRMFALFNVTNRQWLEPVSKK
                     YDEWISPAGRIIDSQLSEHQCEGFLEGYVLTGRHGFFASYEAFLRVVDSMLTQHMKWI
                     KKASELSWRKTYPSLNIIATSNAFQQDHNGYTHQDPGLLGHLADKRPEIIREYLPADT
                     NSLLAVMNKALTERNVINLIVASKQPREQFFTAEDAEELLEKGYKVVPWASNISENEE
                     PDIVFASSGVEPNIESLAAISLINQEYPHLKIRYVYVLDLLKLRSRKIDPRGISDEEF
                     DKVFTKNKPIIFAFHGFEGLLRDIFFTRSNHNLIAHGYRENGDITTSFDIRQLSEMDR
                     YHIAKDAAEAVYGKDAKAFMNKLDQKLEYHRNYIDEYGYDMPEVVEWKWKNINKEN"
     CDS             357067..357282
                     /gene="rpmE"
                     /locus_tag="FBJFOEIK_00351"
                     /inference="ab initio prediction:Prodigal:2.6"
                     /inference="similar to AA sequence:UniProtKB:P0A7M9"
                     /codon_start=1
                     /transl_table=4
                     /product="50S ribosomal protein L31"
                     /translation="MQKDIHPKYNQIKAVCSSCNSTIEFGSTADKVTLDVCSNCHAFY
                     TGNRTDVKARGRVERFNKILEKSHKKN"
     CDS             complement(357324..357575)
                     /locus_tag="FBJFOEIK_00352"
                     /inference="ab initio prediction:Prodigal:2.6"
                     /codon_start=1
                     /transl_table=4
                     /product="hypothetical protein"
                     /translation="MNINFKLMSEEETKNIVGGFAITALISTILSVVTSTVGIIGTSI
                     GLAKTLNANKGEIKAGNISLKWDNSNENIGYAVGMHYCT"
     CDS             complement(358124..358750)
                     /gene="lspA"
                     /locus_tag="FBJFOEIK_00353"
                     /EC_number="3.4.23.36"
                     /inference="ab initio prediction:Prodigal:2.6"
                     /inference="protein motif:HAMAP:MF_00161"
                     /codon_start=1
                     /transl_table=4
                     /product="Lipoprotein signal peptidase"
                     /translation="MQNKKISIFTKEYWKSQWKNALINASVYIGIFIIFALIDLLTKR
                     NYYIPADYRDSEAIYSFGQPGAHAFLWYRTVFHAGTTLELGLGNVGLHIISFIIIFAT
                     FIGSLFFKNHWYIFVVAGLAVTAAGSLGNMYDRFQFQGVRDIIYFPWIDKGTFNFADS
                     FLICGGIGTIISAIIIGLCFHNKQNKSKEEQLANDKNVDSENTFDSTK"
     CDS             complement(358740..361406)
                     /gene="ileS"
                     /locus_tag="FBJFOEIK_00354"
                     /EC_number="6.1.1.5"
                     /inference="ab initio prediction:Prodigal:2.6"
                     /inference="similar to AA sequence:UniProtKB:P41972"
                     /codon_start=1
                     /transl_table=4
                     /product="Isoleucine--tRNA ligase"
                     /translation="MEEKKDYKDTLLMPNTDFPMKANLVEKELEYQKQWLDIKLYQTI
                     LNRNKNSQSFVLHDGPPYANGNIHVGHALNKILKDIIVRFRSMQGYYSPYVPGWDTHG
                     LPIEHKMLLEAKKNAKDFSVIELRKKAAEYALSQVEHQKAQFKKLSLLTDFSEIYVTL
                     DKNLEFKQLELFAKMVKEGLIYRDLKPVYWSPSSQSALAEAEVEYADHISPSLYVAFK
                     VVEGNKCVENGDYLIIWTTTPWTLLANSGVAINDQFEYAKVLVNGNKYIIAKDLIESV
                     AAVAKWEEYQVLSTFKGKEFLGIKYKNPITPLVGPVVFGHHVSLDTGTGLVHIAPLFG
                     EDDFIIGKKENLEMIMHINDDGTINDKGFEYSGVFYDDANPLIGKFLAENNQLIAFKK
                     IKHSYPHDWRTHLPIMYRATPQWFVSLKPIKQQIIKALSEVKTFNEWSKKRLSLMLEN
                     RESWCISRQRSWGVPIIIFYDKDKNPVLDDEIFEHVINLVKEHGSDVWYEWTADELLP
                     EKFRNLGLKKETDIMDVWFDSGSTSISVEPGGTKAPFDLYLEGSDQYRGWFNSSLINS
                     VAWRNTSPFKALVSHGFVLDGKGQKMSKSKGNVVDPLAVIDKYGADILRLWAANSEYT
                     ADVTIDDKILNQNTEIYRKVRNTIKFMLGGISDFDFKEITPTSIHALMLEKLHNLEAN
                     ILLNYEQYRFVNVIKDINNFVIDLSSYYISITKDILYLEKQDDPERRMVQYVFSNIIE
                     VLLKALAPILPTTTEEIYKYYNKPNKLPSVHLLSFLERKDFDFKLQDQWKEFFEIKDE
                     VYKLIEEKIKSQAIKRPNEAWVVIKSDSDFIKSLPLNRLLMVAKVTFGNTIEVRELET
                     KKCLRCWNHFEDSDYDDELQICLRCKDVIDAK"
     CDS             complement(361428..363845)
                     /gene="leuS"
                     /locus_tag="FBJFOEIK_00355"
                     /EC_number="6.1.1.4"
                     /inference="ab initio prediction:Prodigal:2.6"
                     /inference="similar to AA sequence:UniProtKB:P67513"
                     /codon_start=1
                     /transl_table=4
                     /product="Leucine--tRNA ligase"
                     /translation="MYKHNEIEQKWRKFWAENKSFATGNNSNKKAYILDMFPYPSGMG
                     LHVGHLEGYTATDIIARYKRLNGFDVLHPIGWDAFGLPAEQYAIKTGNDPEPFTLKNI
                     ANFRRQLQAMGFSYDYDKEVNTTDPKFYIWTQWIFKEMYKQGLASIEEIDVNWCEGLG
                     TVLANEEILEKNGIKVSERGNFPVVKKPMKQWVLKITAYADKLLEGLEDLDWPESLKQ
                     LQRNWIGRSKGHIVKWNISSSEQQKLQLSTFTTRLDTIYGVTAIVISPEHPLLQKITT
                     AKYHDDISNYLKEVKLKNELERTSLNKDKTGYFTGSYAIHPLTNELIPIWVSDYVLMS
                     YGSGAVMCVPGHDQRDYEFAKKFDLKIKKIIECDELPFLGDGIHINSDIANGLDNAGA
                     VKCIFNELKANNLADKKVSYKLRDWIFSRQRYWGEPFPVLFDEENNIYLVKELVELPK
                     IKNIKPSGTTSGPLANVESWMNVEINGKKYHHDTNVMPQWAGSSWYYLAYILKNPDGS
                     YTPLNSSEAKKRFEEWMPVDLYIGGQEHAVLHLLYARFWHRFLFDLGIVNTKEPFTKL
                     INQGLIMGPDGQKMSKSLGNVINPDDFILSHGADSLRVYEMFMGPLVESKSWSTDSLN
                     GIRRWIEKIYNIFEYFVKGNIDINNSNDELISNINKLILEVSENIEKTKFNIAISKMM
                     VFTNYLTSLKTISSSFVLKQFAILLSPFAPFLAEELLFMLNEKPIQYQTWPYADETKI
                     ITKNIQIGIQINGKVRSQIEILPNWSNEEIIENAKKLDNVAKWLQGHEIVKVIYKDFK
                     ILNFIIK"
     CDS             364122..365219
                     /locus_tag="FBJFOEIK_00356"
                     /inference="ab initio prediction:Prodigal:2.6"
                     /codon_start=1
                     /transl_table=4
                     /product="hypothetical protein"
                     /translation="MKRKILLFTPLIIAGSLIPTTLTACNNEDSKLTKQLKAKQTFND
                     LKNKLQDLLNSEDAKDIDANKEINTLANTKIDDNSQIQDIENKIKTIEDAIESLTKKI
                     NDKKILIKLRQDFNKAKEDLKNLLESKEVADIEKEIELNTLNTTDIAKDSLQQEIQTK
                     IQKIQDAIQSINKKINDKKLLNKEQQNLVEAKKTLENLIATEDAKAVGIDEAKKALDN
                     NKNNKISTIEEIKKAINDLNDITAKLNQKIANKKQELLETFKKSKQDLEEYINKNLNE
                     NKFIKVKEKAQKTIEKFSNINKDNSSIKEIEDATSSIKEAKEVALKEEEGIKKLNEVL
                     EYVNKKNELEELIKSSNTQSNEDAIKKAKKL"
     CDS             365553..366461
                     /locus_tag="FBJFOEIK_00357"
                     /inference="ab initio prediction:Prodigal:2.6"
                     /codon_start=1
                     /transl_table=4
                     /product="hypothetical protein"
                     /translation="MGKKAKLFVFSGISFLVGASIIGSVAAYASINKKNEIRVSEYNK
                     FLEEKTNLNSFNNLENDKKISSIKSNTLSEVEKIDKNSDLFTIQKARKIVNESIENIK
                     NIIASHKKMLLEKEKAFIQYNNVKKQLQDMLLKIFDFLNKESQGHYYIGDGNEKIINK
                     QNWLLKEINENQKYFSNITIDSDIDSIELATTKLVEIKFLINDKQEAYKFAKEYNGLL
                     KEIKWFISDWYELLKDPDIKKHEGPYGYNSPETLFVYFLFKYKNDDKKIFTKFKNFAQ
                     EMYDKTALLDEFDIDYLGFKIKDKNF"
     CDS             366480..366806
                     /locus_tag="FBJFOEIK_00358"
                     /inference="ab initio prediction:Prodigal:2.6"
                     /codon_start=1
                     /transl_table=4
                     /product="hypothetical protein"
                     /translation="MTPYKKAIDLWKNYYDSYSIGLKKLKEIIWDKLYINGYTIFFKP
                     KKIYALINQPELDKELTETTDDYKFKLMLIPKENTIEHNKLIENFKNYCDDLMNRSKK
                     LKNDNQ"
     CDS             366820..368190
                     /locus_tag="FBJFOEIK_00359"
                     /inference="ab initio prediction:Prodigal:2.6"
                     /codon_start=1
                     /transl_table=4
                     /product="hypothetical protein"
                     /translation="MKKRTKIVTSLSLCLTTAISTIAIYSIIAVKKNIELDKSNKYSL
                     FIQEKSRLQSLVANNQHKIPNSYLNSIQYFHNVTKTSKAIEIIDATSKIRSEIIDVNK
                     KILAFDVEIKNQLSLFNEFNQIKQKLENDYLNRLYKIWRADAGEPNMIVDFGFFEEET
                     HFQKYLETIKKYSWISKNSSSSEIKRAIFDLKNIENNIDYFLIKKEVEHLFEKIESTI
                     SIVETRLEKNKINKIFEDNEVKEILDLISQFKLDLQKQKDLYNSVDNKTDNIKHETFK
                     KIFSHYNKNNFFKIFDCIDQRVELYYDFMFFYSPLYFYEPTEEVKKVFQYPDKKDFEK
                     EIILKYNQAKQDLTNFKSKINGNEKIAQKALNKFNEYIRNLAISFEKELIQKKLLLLK
                     NLLTKYDQKQDGKSQFITVEIKKAINDAESLLSYNDLKYSTRDKKSIWEFRIVRNNLQ
                     EIIDKY"
     CDS             complement(368314..369996)
                     /locus_tag="FBJFOEIK_00360"
                     /inference="ab initio prediction:Prodigal:2.6"
                     /codon_start=1
                     /transl_table=4
                     /product="hypothetical protein"
                     /translation="MKRKNKLFILSTILGSFATVFTVISSASCSNKQDKKEETKDRKE
                     DSNNNVANTPSVKPNISNEKQEDNSHIINPNKKPTAPNESKKPKEDKNNVASPSPNRL
                     QEVKNELQTYIANNLKDFIYENLKAEIKDFIEKEKNGADEFILKSKEILWNISVQKNL
                     IDQRYTKESLSPKSKIDVEFLKQKRKLENLFSIYKKWNKTDMSKEIELLKKINNVNFG
                     FENGDIAKLTSEISKRIEDIYQKINSSKDIQKHLNNVKNDLNPLIQELIKFNNFKNSK
                     TWDVVDRLMLNELFNDFKDIDSKTFAEVIYQFEESNKLLAEYIELYSQIIYNAKNEFE
                     MQQKNSDLFNLFSQETKNKITNFLATINKLENNRNDQQIKKSIHEEFKKILTVQEEIY
                     KNINKNFLNITNKEESIKLLKMLNESLQEQKNSEDGNFLSKFLNNEIAKILKENSELF
                     SSSDIAKINKNIEITYELSRKLNLEIILNRWNLLKLISSNVEEFNILANDVYSKNQKI
                     SNEIQEVRKLIEEHEEKLEDFYIKKLQPNLKYLTEILLKLQNKLHSIRQKVN"
     tRNA            370205..370288
                     /locus_tag="FBJFOEIK_00361"
                     /product="tRNA-Tyr"
                     /inference="COORDINATES:profile:Aragorn:1.2"
                     /note="tRNA-Tyr(gta)"
     tRNA            370292..370366
                     /locus_tag="FBJFOEIK_00362"
                     /product="tRNA-Gln"
                     /inference="COORDINATES:profile:Aragorn:1.2"
                     /note="tRNA-Gln(ttg)"
     CDS             complement(370593..371078)
                     /locus_tag="FBJFOEIK_00363"
                     /inference="ab initio prediction:Prodigal:2.6"
                     /codon_start=1
                     /transl_table=4
                     /product="hypothetical protein"
                     /translation="MNKLGLLCEIRRSKRKREIKNVNATFKNLANRDYDSQMNDIYAT
                     DVTYIPSPTDVIENHVYLSVLLHHKTKKIVSWNLSKYNDTNLVLKHFKLTKFLKKFII
                     HSDHGYQYSSKEFLDYIDSINDTISMSRVGNSLDNREVEYFFSILKTEIFSNFFKKQK
                     V"
     CDS             371565..372638
                     /gene="ftsH_1"
                     /locus_tag="FBJFOEIK_00364"
                     /EC_number="3.4.24.-"
                     /inference="ab initio prediction:Prodigal:2.6"
                     /inference="similar to AA sequence:UniProtKB:P71408"
                     /codon_start=1
                     /transl_table=4
                     /product="ATP-dependent zinc metalloprotease FtsH"
                     /translation="MKKEDVLNLIKYHVEKNEKAFRDEAILIARYFDEIGDSQLAEYI
                     LGLLSEKNVFVPQIIDNYDIEFLKLIETKNMDTLDLPIKIVEDIRGIINAVNHNVGIN
                     KFLFEGSPGTGKTEAAKNIARLLNKSLFKVDIESLIDSKLGQTNKNIIDAFKEINLLP
                     NPQNIVILFDEIDVIALDRINRNDVREMGRATSTILRELDRLAEINKEIVIIATTNLY
                     WNFDKALIRRFDAVIHFDNYSKEDLIEVAEHYFSSFAKAFKLIAKNMPLFKKILKITK
                     NLPYPGELKNIIRSSIAFSNESIEYEYLKRLYNNLIGGLDSKSIDQLRAEGFTIREIE
                     KLKDESKSSVSRNLRRMDESKGK"
     CDS             372619..373689
                     /locus_tag="FBJFOEIK_00365"
                     /inference="ab initio prediction:Prodigal:2.6"
                     /codon_start=1
                     /transl_table=4
                     /product="hypothetical protein"
                     /translation="MNQKANNNILELRGNPFTQASKSVYGGGIYMNSHVVVTVEYLEN
                     LKSQLSKIKEFWKKEPKFFNGILISVYYNKIVAKSNRIVALFKKENPDNLIVGAKFNK
                     QKTKHIITYFMKEKTLADSIEFISNISKILSKHFDGQINSESFKNQEIFKKIIWKEYQ
                     ISKTTFQQLIADISYIEAFNIDTYKKEESNTIVTLYNVDENIDNVLKKIGINILKTNI
                     FDNQTVLLDDKQLELLIEKAPYLISMAVEDLSSLSPDAFKTCNNSYPIMTITDPTSEP
                     IIGVIDTAFDTNVYFNKWVEYEDMVDPNIPKNPNDCVHGTAVSSIIVDGPKLNPWLDD
                     GCGRFRVKHFGVSRDKNFHHLH"
     CDS             373713..374864
                     /locus_tag="FBJFOEIK_00366"
                     /inference="ab initio prediction:Prodigal:2.6"
                     /codon_start=1
                     /transl_table=4
                     /product="hypothetical protein"
                     /translation="MQNSKIKVWNLSLGSNSEIDDNFISFAGAALDKIQFENDVIFVI
                     AGTNDNNSMKKKKIGSPADSINSIVVNSVTETGLPANYSRRGLALSFFSKPDVSYYGG
                     SEEKMIRVCTPQGEAWRMGTSFAAPWIARKLAYLIHILGFNREVAKALIIDAARGWTA
                     PKNPTLLGHGIVPKHINDIIQSKTDEIKFIVSDISEKWNTYNYNFPIPLIENKYPYIA
                     RATMCYFPLCNRLQGVDYTNTELNLHFGRINDSNTIVDIKNDYQNQEDKPSLKKYYIF
                     EDEARKDFRKWDNVKCVVENDSNRSKPKKSYKYKKWGMEIKTNNRINSTDGIGIRFGI
                     VVTIKEINGVNRINEFIKNCVLSGWLVNKIKVENKIEIHQKASENIEFE"
     CDS             374948..376192
                     /gene="hhaIM_1"
                     /locus_tag="FBJFOEIK_00367"
                     /EC_number="2.1.1.37"
                     /inference="ab initio prediction:Prodigal:2.6"
                     /inference="similar to AA sequence:UniProtKB:P05102"
                     /codon_start=1
                     /transl_table=4
                     /product="Modification methylase HhaI"
                     /translation="MKKQCKVIELFAGVGGFRVGLNNIKEIDANGHAIENKKFDFVWA
                     NQWEPSTKTQHAFDCYNLRFPEEFNSNEDISTVNKKNIPDHDLLCGGFPCQDYSVAHS
                     LSKEKGIKGKKGVLWWQIREILAIKKSPFVFLENVDRLIKSPAKQRGRDFGIMLKCFD
                     ELGYSVEWRTINAADYGFPQRRRRIYIFAYRKNTNFYKKIINLNEVNILTKEGIFGES
                     FPIKNDEYKITKSNLREINDLADFSDKYKFKFENSGIMMNGIAYTTKTYPIYVEPITL
                     GKIVEQNVDGHYYLNENEKAKFEYLRGGKKIPRIDANGFEYIYSEGSMSPFDDLNLPG
                     RTMLTSEGSINRSTHIIKDFFTKKLRILTPIECERLNQFPDNWTNSGMPEKRRYFMMG
                     NALVCGVINKIGKSIEKIIDEE"
     CDS             376217..377608
                     /gene="sau3AIR"
                     /locus_tag="FBJFOEIK_00368"
                     /EC_number="3.1.21.4"
                     /inference="ab initio prediction:Prodigal:2.6"
                     /inference="similar to AA sequence:UniProtKB:P16667"
                     /codon_start=1
                     /transl_table=4
                     /product="Type-2 restriction enzyme Sau3AI"
                     /translation="MDDANRYLSEEEIIKITKGAMHKTFGELGFNSTCMGRNKGGIGG
                     FVEESIFKYSANSDDNPDFIDAGIELKVTPIKKNVDGTISSKERLVLNMINFKNEAHA
                     NFKTSSFYRKNKKILIWFYLYSSGIDPSNFEITDYYLFKFENSLQYKVIERDWNIIHN
                     KIVNGKAHEISESDTEFLAACTKGANSKVLVEQYNSAIKAKPRAYSFKAFFMTYIYRN
                     MIHNLPSYSPLVSDDEWMKNPLEEIYKEKINIYRGKTQKELCNEFHISSKAKQINFMI
                     AQKMLGISGKSKSTSEMEFAGMIFRTITIDKNGKPTEAMPFKSFEFEELINTPWEESS
                     IREDFVDLKLMLFVFKKIEGTTTFDKVCFWNIPNRVVDGVIKDMHERCANLVRNGEAF
                     YFDKNHKIKDKFPKENRNSNKVCHVRPHARVQADHYALPVKDKQTGITSYTKQSFWFN
                     RDFVKKIIKDNEF"
     CDS             complement(377795..379153)
                     /gene="atpD_2"
                     /locus_tag="FBJFOEIK_00369"
                     /EC_number="3.6.3.14"
                     /inference="ab initio prediction:Prodigal:2.6"
                     /inference="similar to AA sequence:UniProtKB:Q8DLG8"
                     /codon_start=1
                     /transl_table=4
                     /product="ATP synthase subunit beta"
                     /translation="MNGKIIKIWSDIVEVEFNKDLPAINHLLTLHEGKTFLLVKRLID
                     EKHVRAIVVYASKDISINEEVVNTHKSFLVPIGQNSKNNIYNFWGQPLLETKNKIEYV
                     EMNSTINNERYLENNKEVIETGIKAIDFFMPIVKGAKIGLFGGAGVGKTVLMKEIIFN
                     LNKQHEANSNIFIGSGERSREGIELYNELSSSNLMKDSIMFISKMNEAPGARTSIVPI
                     GITAAEYLRDTCNENVLLFIDNIYRFIQAENEVSSALGKKPSIGGYQSTLESDVTEVE
                     SRLFRNKKGSITSFQTIFLPMDDLSDPSAVAVFNHLDGNLVLSRSQAAKNIFPAFDPL
                     ASSTNAINPTIIGKRHYDAIIEAKRILKAYKDLEDVILILGFDELDEESKITVKKALQ
                     LEMFFTQNFFMTEHFTKSPGQFVPLNETVESVIRILEGRYLKQNPEIFAYIGSNKDIP
                     QD"
     CDS             complement(379153..380691)
                     /gene="atpA_2"
                     /locus_tag="FBJFOEIK_00370"
                     /EC_number="3.6.3.14"
                     /inference="ab initio prediction:Prodigal:2.6"
                     /inference="similar to AA sequence:UniProtKB:P37808"
                     /codon_start=1
                     /transl_table=4
                     /product="ATP synthase subunit alpha"
                     /translation="MNNTTKNPRIKSIFNCIATIEGEYNYRQNQQFYLASNPNVKFIV
                     ISATTNKAFMLINSEHVSLDINSELIELNESQNINTSLDYLGKIIDINGGIIWPTDEK
                     KRPNNSMLSNHHPIFGLAHNLMTVKTLNEQLYTGIIAIDLLIPIGKGQRELIIGDRQT
                     GKTHMALNAIINQAKNGTKCIYVAIGQKRESLTNIYETLKKYDALKNTMIIDAPQNVY
                     EQYLAPYIGMAHAENLSYDNDVLIVFDDLTKHANIIREIALLTNKSVGKEAMPSDIFF
                     AHSSLLERAGSFVNRKTITALPILQTVDGDITSLISSNIISITDGQIVTSSDLFASGK
                     LPAINIDLSVSRTGSSVQSRMMTKIAGEINKIFRSYKRHLKLAMLDYELNKETSILLH
                     KGKLIDKMFLQKGFSLYSYRFVVLTTKLISWGILQGIKDEQKAFMLLDYLINNYNDCI
                     KAFETILDNLDYDDNIMKNYFAFVLKSYSDYLNLNWDIELEHNFVPIPEEQLDKAAKV
                     LGDK"
     CDS             complement(380707..382761)
                     /locus_tag="FBJFOEIK_00371"
                     /inference="ab initio prediction:Prodigal:2.6"
                     /codon_start=1
                     /transl_table=4
                     /product="hypothetical protein"
                     /translation="MNKKKILLLSFATVPLLSPIVVSAASNNDPNNKKPELDPNFGEF
                     ESEAKKTISSTIEDGLKAIINYLQVQQQRLLENKELEFKLKIQQLIYLKNLETFLTKN
                     KEEIQKNPNKYGIYLNTPLILGKEKNHDLQDIDYEGDLFKSIKTGKTDPLDYKKAILP
                     KGSVKEVAKDQLNTVKKDKYSQFLKKYKSDFLKEVNKLFFNEKDVLNIDKDVELIRDK
                     NGVFSTTLPKGFKSWDEYFISKFKVRITKFDLKQNQETNEAEQKEEKNPDSLPDLKPL
                     VDGDKTSHLTKEQEKNLIQSLPLLVPFISSNNLPSSLSQIKSQFDSLDASKRQELFYF
                     NNPINTRYKYSVFSFDINGNDIINLKVHISDNINPKLERTYLIEKYTPSQDKYFNLLK
                     ETEIKSISEIFKPLYKGLGLDEKLDYNKLRNGYLRKALLAMIDSALQMSFKADKDSYS
                     AISNKILQKYWVKLQEDKTNTKKLLEEFGKTIRYTFFSYLNSLVVNNIYFWTTIAKAY
                     NLVQLQFSEALKFNEKFIKTNLAEIKGNENVLRELFLLNKQLNYKFTALISQRDFNQE
                     KWYSDYLELLSGIKHNFDLLSNLASNISIKANKEEKENFNKAYLEAVNVLNKNYLEQN
                     KIIKKLGTSFIVISLIIIITNIIIFALLKNLKLKKKVIIINSVILAIALLILIIGGLL
                     FI"
     CDS             complement(382754..383221)
                     /locus_tag="FBJFOEIK_00372"
                     /inference="ab initio prediction:Prodigal:2.6"
                     /codon_start=1
                     /transl_table=4
                     /product="hypothetical protein"
                     /translation="MNNLYKIELLFLENKKLNIEKGLVYINVNEENTWEQIANTSIAS
                     YENLLLKIIDISKQNETFFVFLKNSNIVVNNNIATISTLTQPHFYIKSLNKVNLVKTI
                     SELSNEIKFWKAKQQLGLKLDEFLKLEVLEEKYYLLSLRQELNLIEKDRINNE"
     CDS             complement(383214..384110)
                     /locus_tag="FBJFOEIK_00373"
                     /inference="ab initio prediction:Prodigal:2.6"
                     /codon_start=1
                     /transl_table=4
                     /product="hypothetical protein"
                     /translation="MQLKDLENKRKSLNNISLKVNNEKNIYLINIMKLNQRLSFFNKN
                     ALVSRQIILHLKEIYNIKNDMLRRESRHRFNLFRKINRNILWIYLTEEQKYSTDSYSR
                     YEKTILSNIKKSNNEFILIGKNAIKFGQDNNLQVLQSYENSNIENLAEKLTKIVMILY
                     EYENYEEVNFVVNSNKNFNQYFTILPMSKFSFEKFPLNESNNNLYDIDFKRAKIYPNI
                     NDFINSQINCYLLNTINMLISESAFYKAKIGLVSTNTILKDLDESVLKLKKQISRAKS
                     ELQIEELNLLTKKDPDEGDIYE"
     CDS             complement(384112..384615)
                     /locus_tag="FBJFOEIK_00374"
                     /inference="ab initio prediction:Prodigal:2.6"
                     /codon_start=1
                     /transl_table=4
                     /product="hypothetical protein"
                     /translation="MKKKDNNPLLSYFDVFKEYKEHESSQDLITFDEMISTVLFNNNL
                     GFNSPIYLDFISKIDLAFKNKYDILLKDFNITFNLNLKFSQEVLVPIIATKNYSANNA
                     IDLTTSSDIKYQEFLNSYNAEIKKLLALKKSIKIFPHVILFHSELKNDLVLLFSEKVV
                     AVVTKEQ"
     CDS             complement(384596..386077)
                     /locus_tag="FBJFOEIK_00375"
                     /inference="ab initio prediction:Prodigal:2.6"
                     /codon_start=1
                     /transl_table=4
                     /product="hypothetical protein"
                     /translation="MKQKQIDSNNINQKLIYDDEYSIKNQQKNNIFNKVLKYLLIVIS
                     LVFITTLLIFSEKTLFANKMLLSNSLNSFFDFSSPRNQQLNFLIIYRFLILAFVLFYS
                     LVKGFANLYWHKVTIKKYIPFYFLYLLLSLTSYTLFFSYFKILPSKLFAISFILIALY
                     IINFSYEIFNFLIQRKTNPLLYKNKNILIISLTFQGILTILFVAISFVWINLGINKDI
                     LFVGNKFYETIRDILTIKSASNFVIIVLTFLVLITFIVLSNIKFFALLINKKYDKFYL
                     KNQLLFLLVLFGAVFIWILRIFAYKHNNENISIGSSKATWIYIFQSVFAIVVFIAYMV
                     VSFQKRFEMKSSFRSWLNLAIVQIALALSLLLTTLFNTNSIVSLINVAVTATTQIVIL
                     FVFVKQNKNISLLLLIIIKLAIISSILIFAIIGFNYILTADGNENYLFSIIKSRMNII
                     QIILLLNFSIAFIMALSLLLKFILAIYYIRKLNKENEYEKERQ"
     CDS             complement(386093..388393)
                     /locus_tag="FBJFOEIK_00376"
                     /inference="ab initio prediction:Prodigal:2.6"
                     /codon_start=1
                     /transl_table=4
                     /product="hypothetical protein"
                     /translation="MKNLLKKRKNKLILMTAGVIIGASIIAGAIFYSTSSQNYSRFNT
                     TSSATGNDFINKSNLDYKNALPSIKDNNLKELEKPQPIPTPKPELEPIPVPPAPKPEP
                     KPEPKLEPKPQPQPTPPAPKPEPKPKPEPKPTPPSSKPSTRTTKIILNGVEVEAEVED
                     QKKREYNQYDILNQLTNLNPYINDSAPKIKKVKVTEELKQAAAQAATQRLKRDEKYFK
                     KDLEDYEKSWGATWIDDAEKYLKKEFERGSLSYTANQLLKFQRLFDSENVVNFLTAEG
                     KAKYPEMKPKFEGRKHFKYIWLYSHLDFSKFTKITSNAEKQLAEGLALDQDNAYVNEK
                     GELDSYAYSPAQGYNGVANRIINDNKNRRVFGYDSIENRSPYGLANGDYPGWKKTNVT
                     KEFQQYGIKDGDGITVNKYTREKKEDGKINEGYIVDIDADNPDGYAKTKKLIEDLKAK
                     KVNITGYRIRNMGKSDSSQKFMDILKAIPDEIQLLELFFSAGSSNTSSLIALENKHIK
                     ELGIYTLGNSLLDKWSINPNALRKVEWINSNDYNVSWDYKQGADIATRITFDTLAFDP
                     VDYNENASTLQEKLKRINDGMRMVYWVRNNEPIFEGGFGPGLEPDHKEDGNSYPQGLD
                     FTRIPKIRSLRGLEFHDKLKPSNSKSRMIRRLTLYNNSEAFNISGEELNEAGFNRHIV
                     SGEPGQKSKILFSNGNLTTKVRITGTSLLNSEGIDNLSRLYMFAEQLKKEIIVDNNAS
                     ALKSQLEGLGYSVKTSSSSDSDGDFI"
     CDS             complement(388423..390849)
                     /locus_tag="FBJFOEIK_00377"
                     /inference="ab initio prediction:Prodigal:2.6"
                     /inference="similar to AA sequence:UniProtKB:Q9PRA0"
                     /codon_start=1
                     /transl_table=4
                     /product="Membrane-associated lipoprotein"
                     /translation="MKKSKLIISLLIAATSLSSMSAVAISCKNTNKKTNNNQNDEKKN
                     PDEKPQNNQDSKGNDNKNNNSTDELSVEEQKTIEYKKIISEVSKLALNDPSQLFDLKF
                     KAFSNQNSQDLLPSQIVRNFNQGVEFKQKKFNEEIEIKKIVNVLYVQTSTNSDDWSVA
                     NKTGQLNFNITIKDKKTNKTFIETITVGKFKTNPYGFDENGTIPNTGSDALRLNKSEL
                     EQYLEGNQTKRYELDNKKYLDILTRQQEQKSIKEIRPNLDASQSNIQKFDAKAKEINQ
                     DSYESAARKGFTLPSYDSKGNVEGLAINETPGGQGPSPTDAFGRDPYKITGLARTLPN
                     EHYRDIASQTFGIRFLTPIEGEERKFTNTAGTTWIMDYQQRSDGKYPTKWYFATNLHV
                     ADALKQLTTSFTLLKLMDSAKIKTTLRLANLDENTYRFSFVGKDSTNVSNGIKTVYTA
                     RDFLNSKPSDYLIKSQKEKYKNVEEYADFAVFEVDFEKLTLQSVSKNDLSENSDITQK
                     FSNLDAHELAKALTSNYAQNKAKQIKFLSKSYLSNYQKIDVPLKANKENKEWWKNYDE
                     LFALGYPNSTQDFFLRRYVDDDQIKRRDEFNYSLWTNSDYRFYDQLAVGENETPSFPP
                     SKTERGNYLSYSLGYRTFIDKPGISDVFLAQPGGTKQVQEEINGQKYQKSVFSFYESS
                     DGKTYMRMGLNYMPKHFAPVGGASGTSLRNQNNELVGIFYLSNLGAKTGLAAAFRSEG
                     FDYEGLYGNYNLPQYDLIYGGGKDQKNSFRQTLKELYKDNSDFKTALFPNGLGDDKVP
                     NEFKFIENKK"
     CDS             391163..392776
                     /gene="ybiT"
                     /locus_tag="FBJFOEIK_00378"
                     /inference="ab initio prediction:Prodigal:2.6"
                     /inference="similar to AA sequence:UniProtKB:P0A9U3"
                     /codon_start=1
                     /transl_table=4
                     /product="putative ABC transporter ATP-binding protein
                     YbiT"
                     /translation="MLDVCNLAKVFPDKKLFTNVNLKFLPGNVYGIIGANGVGKSTFL
                     KILSGDIEASEGQIIKEKNARMSVLSQNQNEFDDYIATDVVIMGNKELYQINLEKTKI
                     YEDPNATIQDYEKASHLEEKFGEMGGWNAENDAQTLLSNLGIEPEKWTMKMSDLKANE
                     KVKVLLAKALFGNPDILVMDEPTNRLDLKTIKWLENFLMDYPNIVIVVSHDSDFLDAI
                     CTHIIDIDYSEAKLFIGNYSFWKQSSQLLIEMQQKQNLKKEEIAQKLKDFIARFSANA
                     SKSKQATSRKKLLDKIVIDEIKPSSRKYPFIQFNLNRTPGKQILTVKNLTYVNDNGDT
                     LFENVSFTIHPGEKMVIIGNDDIAKTRLLEILMGKRKPTSGTVEWGITIKPNYFPNNN
                     LEYFKEPMSIMDWISKWPLNNTTQETKDNSDSRMRAFLGRMLFSNDSVFKNVNVTSGG
                     EKVRLMMAKLMLEESNFLIFDQPLDHLDSESIDSLIEAIKNYKSSCIFTTYNRAMIKE
                     CASVILEIKPTSSYLFYGTLEEYEEAMGY"
     CDS             complement(392835..393389)
                     /gene="yraA"
                     /locus_tag="FBJFOEIK_00379"
                     /EC_number="3.2.-.-"
                     /inference="ab initio prediction:Prodigal:2.6"
                     /inference="similar to AA sequence:UniProtKB:O06006"
                     /codon_start=1
                     /transl_table=4
                     /product="Putative cysteine protease YraA"
                     /translation="MNLLVIVEEGFEDTELTGTLDLFHRANNLFNKTTFYNPLGIEAT
                     GAHKIVKLQTTSNTNVDEYDVLFIPGGPAAKSIRKNQTFLNLIAKFKSQNKLIIAICD
                     APNVLYENKFIDSKTKFSSFPINDSVKEISNRSKELVSISPDKKLITGKCAAAVFDFG
                     LAVIEVLGGNQLAKLVLQAIKPID"
     CDS             complement(393541..394245)
                     /locus_tag="FBJFOEIK_00380"
                     /inference="ab initio prediction:Prodigal:2.6"
                     /codon_start=1
                     /transl_table=4
                     /product="hypothetical protein"
                     /translation="MKKNKWKLLTIFGISTLPILPLCVTSCYNEQEQHKKVLNIIGNS
                     NPHFYIENLFSAKSYNSVLQSNKSIAGPWRNDFLEIAIGPDSKWFEYWKDYWILDWFT
                     LEDKEFNCIFFLIPKKVLLEAKFIDNKNVDLKEAFFKYNSLYRNSKTKIYANLKSGDI
                     TIKNFELGAAKDWKEMPGLYINIHKLTIHMNSNPKTIEMDFSLKYSKPKEHQQKIEGF
                     EDDYIFEYKYIFKEKK"
     CDS             complement(394311..395003)
                     /locus_tag="FBJFOEIK_00381"
                     /inference="ab initio prediction:Prodigal:2.6"
                     /codon_start=1
                     /transl_table=4
                     /product="hypothetical protein"
                     /translation="MKKNKWKLLTIFGISALPILPLLVTSCNNRETELKNAETIIGNK
                     EIVFNMVDILKEQESVLNNDATISGPWRNDFFKIVITSKKNFDKYEKDYCVFGKIDFY
                     AYSILFLIPKKVLLETGFISSEDFNLADFYSKNLNFVFNEQPRKISTNLKNKKIWIYK
                     YMAPVHKLDDKNSEPRLRFYIKQLTLDCSLNKKRLELDVHLWYIQHPKSKYDFKTGPY
                     SKFKLIFEENTK"
     CDS             complement(395003..395242)
                     /locus_tag="FBJFOEIK_00382"
                     /inference="ab initio prediction:Prodigal:2.6"
                     /codon_start=1
                     /transl_table=4
                     /product="hypothetical protein"
                     /translation="MPNPIKKGKIGHAIVAYGMYDNGNKPLCHYGWGGYSQVIVSSSL
                     SGQLFLLGMKPNWKVYKTKKHFIKKGIKYSGKDFK"
     CDS             complement(395650..396225)
                     /gene="rnhC_1"
                     /locus_tag="FBJFOEIK_00383"
                     /EC_number="3.1.26.4"
                     /inference="ab initio prediction:Prodigal:2.6"
                     /inference="similar to AA sequence:UniProtKB:O07874"
                     /codon_start=1
                     /transl_table=4
                     /product="Ribonuclease HIII"
                     /translation="MITNFLRLFHEKIIEIFNQIENLVYYQKTYLSQSGYNKLIDAGI
                     NNNEIKTLIHSNSINILTKKLNQNIDVFIDQYTTSLEMLQKHFKKLQAISWLDFKKPQ
                     NEIIIETKGEEKSLAVAAASIISRKFLIDWMQQQNKKYNFEFKLGASNKIIDLAANFI
                     LKYGQKTLREVAKVSFKTTIKALEKIDNKLE"
     CDS             complement(396288..397007)
                     /locus_tag="FBJFOEIK_00384"
                     /inference="ab initio prediction:Prodigal:2.6"
                     /codon_start=1
                     /transl_table=4
                     /product="hypothetical protein"
                     /translation="MMKKNKWKLLTIFGISTLPILPLCVTSCYNEQKQHKKALNIIKN
                     SNPHFYIENLFSAKSYNSVLQSNKSIAGPWHNDFLEIAIGPKSKWFEYWKDYWIVDRL
                     VLEDKESNSKKFIFFLIPRKVLFEAKFIDNENVDLKEAFFKYNSGYSNFKKTKVYANL
                     KSGEITIKNFELGAAKDWKELPGLYINIHKLTIHMNSDPKTIEMDFSLKYSKSKEHQQ
                     KIEGFEDDYIFEYKYIFKEKK"
     CDS             complement(397070..397768)
                     /locus_tag="FBJFOEIK_00385"
                     /inference="ab initio prediction:Prodigal:2.6"
                     /codon_start=1
                     /transl_table=4
                     /product="hypothetical protein"
                     /translation="MKKNKWKLLTIFGISALPILPLFVTSCNNRETELKNAETIIGNK
                     EIVFNMVDILNSEEESVLNNDATISGPWRNDFFKIVITSKKNFDKYEKDYCVFGKIDF
                     YAYSILFLIPKKVLLETGFISSEDFNLADFYSEKLNVAFNEQPRKISTNLKNKKIWIY
                     KYMAPVHKLDDKNNKPELHFFYIKQLMLDCSLNKKRLELDVHLWYIQHPKSEYDFKTG
                     PYSKFKLIFEENTK"
     CDS             complement(397768..399162)
                     /locus_tag="FBJFOEIK_00386"
                     /inference="ab initio prediction:Prodigal:2.6"
                     /codon_start=1
                     /transl_table=4
                     /product="hypothetical protein"
                     /translation="MFELIEYMQKIDNFNKFVQNNAKKINELKKYNISDVKAYLKFLE
                     LEIFKYNRKIDYQIKDMEIIFDNFGNPYIYVNFNPYGYMVVSLINNESVIIDPLNKNE
                     NFNSSDFHKKYFLDLESLRIQPKNNFSQIRSYQENFVLKNFKGKYYDISDNLNNKKLI
                     EEKQNLKFSLKKSISYRNSSEAHKINTNVEMIHAEKEVPYSWWFKLAINNKNFGYQDY
                     STISYRWEKERMKASLRDDEKAEKLIRDKIKKYKCSDTKQGLCHYVALGMLLLYAEFF
                     QNYGVFSDEQVKKYFVDYKYSSDYSTFKKYGYPYSPAISDEFVTDLWTKHGWGAIATT
                     SSYLKKVAYDFLKKPDLPNFWPVYVYRRSAGWIKPWKWIRDGYPCLIFGTYMPNPIKK
                     GKTGHAIVAYGMYDNGNKLLCHYGWEGYSQVIVSSSLSGQLFLLGMKPNGEIKKTRKH
                     FIKDGIKYSGTDFK"
     CDS             399765..400742
                     /gene="hhaIM_2"
                     /locus_tag="FBJFOEIK_00387"
                     /EC_number="2.1.1.37"
                     /inference="ab initio prediction:Prodigal:2.6"
                     /inference="similar to AA sequence:UniProtKB:P05102"
                     /codon_start=1
                     /transl_table=4
                     /product="Modification methylase HhaI"
                     /translation="MIKIKEQTLHGYTFIDLFAGLGGFRLALQSLGASCVYSNEWDVP
                     AQEVYEANFGDIPDGDITKVDENDIPDHDILCAGFPCQAFSISGKQRGFEDSRGTLFF
                     DVARIVRAKKPKIVFMENVKNFASHDNGKTLEVVKRTMEELGYTFYQKVLNAVNYGIP
                     QKRERIYMVCFRNDLNISDFKFPKAFPLTRHVEDFLLDDEKMVANLYVDRPDTYINGE
                     VDDTYSHKSIRLGIVNRGGQGERIYSTKGIAITFSAYGGGVFAKTGGYLVNGRPRRLH
                     PRECARLMGYPDSYIMAKSKNQAYKQFGNSVVVDVLQYIAVEIGKSFKA"
     CDS             400745..401044
                     /locus_tag="FBJFOEIK_00388"
                     /inference="ab initio prediction:Prodigal:2.6"
                     /codon_start=1
                     /transl_table=4
                     /product="hypothetical protein"
                     /translation="MNQVEFYNHLISIGTNKKVASDHVSKLKRLENSICNCDMDEEYE
                     KDKCATLLSLLVKNSGEEELKKVLIAPLPIGTYAMNTFRYSIKKYIEFRDLNHRR"
     CDS             complement(401027..401815)
                     /locus_tag="FBJFOEIK_00389"
                     /inference="ab initio prediction:Prodigal:2.6"
                     /codon_start=1
                     /transl_table=4
                     /product="hypothetical protein"
                     /translation="MATWDNFEIEATRYLENKFGSFASFVHQGGADSTVPDIFVRLKS
                     GKSFYIEAKHSPAQCGQFVLLPNIQTKSFIYSRKNANQKNQYAQQIIDVMNTDFESFK
                     EAGTAGKPIVFSGDETVFSSWIINYYKGKGVKFIITNGFKIFDIDNFASTFYVTAKYR
                     IKRSGSSSVGRGNIPAVIRWLNANFPNCSISDDGDKVFVRTSQNLHNSRFVLGNNEFM
                     ISLRDDYYEVRKLSNTFNANVIFSIELKINARSLSEETILSSMI"
     CDS             complement(402162..402773)
                     /gene="hhaIM_3"
                     /locus_tag="FBJFOEIK_00390"
                     /EC_number="2.1.1.37"
                     /inference="ab initio prediction:Prodigal:2.6"
                     /inference="similar to AA sequence:UniProtKB:P05102"
                     /codon_start=1
                     /transl_table=4
                     /product="Modification methylase HhaI"
                     /translation="MITFIDLCAGNWWRQNRLRTSWFYLHWIFWHKQVSKRTYDLMHN
                     IENELFWNNIKKINATNVPKYDVLIANFPCRTFSVIGRKEGFDDSRGQIIFTLSEILK
                     FSQPKAFISKKRKRFSYLNKGRTLKIILNELSNAGYQVFHKVLTTFDYGVPQNRKRIY
                     FVGIRNDIDSSSFSFPVNHSFGGKNWGLFHWQRTYKWNQFRLF"
     CDS             complement(403695..404393)
                     /gene="rnhC_2"
                     /locus_tag="FBJFOEIK_00391"
                     /EC_number="3.1.26.4"
                     /inference="ab initio prediction:Prodigal:2.6"
                     /inference="similar to AA sequence:UniProtKB:P94541"
                     /codon_start=1
                     /transl_table=4
                     /product="Ribonuclease HIII"
                     /translation="MNKNLDELIGVDETGVGDYFSPVISVACYIPKDNIEKLKQIGVK
                     DSKKLSDKRIIEIFNQIENLVYYQKTCLSQSGYNKLIDAGINNNEIKTLIHSNSINIL
                     TKKLNQNIDVFIDQYTTSLEMLQKHFKKLQAISWLDFKKPQNEIIIETKGEEKSLAVA
                     AASIISRKFLIDWMQQQNKKYNFEFKLGASNKIIDLAANFILKYGQKTLREVAKVSFK
                     TTIKALEKIDNKLE"
     CDS             complement(404386..405348)
                     /gene="yitU"
                     /locus_tag="FBJFOEIK_00392"
                     /EC_number="3.1.3.-"
                     /inference="ab initio prediction:Prodigal:2.6"
                     /inference="similar to AA sequence:UniProtKB:P70947"
                     /codon_start=1
                     /transl_table=4
                     /product="5-amino-6-(5-phospho-D-ribitylamino)uracil
                     phosphatase YitU"
                     /translation="MAYNKESKQRRFLFAIDLDGTLLADSANGTVHPKTEEAIKKAVA
                     QGHIVSIITGRPWRSTLPVYEKLGLNAIVGNYNGAHIHNPADPFFIPAITYLDLNEVL
                     YILGDEKVKKEITNYAIEGPDWVQLMHRDPNLERVFGFNQATKFRECINLEKIPLKPT
                     GIVFDVKPDTDVLELLTYLKRRYGDLGEFSSWSKGEGLSPVFDITSIGIDKGKVISLI
                     MRYYNIDIDDTVAMGDSYNDLSMYNVANVCVSPANAEPLIKKMSTVVMKQTNKEGAVG
                     YFIDQFLKNPEKYIKLGKKQKAEQKNNIKTVGADNFFSKEEEIE"
     CDS             complement(405530..406159)
                     /gene="upp"
                     /locus_tag="FBJFOEIK_00393"
                     /EC_number="2.4.2.9"
                     /inference="ab initio prediction:Prodigal:2.6"
                     /inference="similar to AA sequence:UniProtKB:P67396"
                     /codon_start=1
                     /transl_table=4
                     /product="Uracil phosphoribosyltransferase"
                     /translation="MVKIFQHPLINAKLTTMRSKETSYKDFRDNLNEIASLMVYETLR
                     DYQTKKISITTPMNVKYEGETLDREIVIIPILRAGLGMLNGIMDLVPQARVGHIGMYR
                     NEETNEVVEYFFKIPEVPHDSYIIIVDPMLATGSSACDAIAKLDKLGFSNIKLVCLVG
                     VQQGIDKVTKQFPNVDIYLASKDEKLNEHNYILPGLGDAGDRIFGTKIK"
     CDS             complement(406187..406849)
                     /gene="deoC1"
                     /locus_tag="FBJFOEIK_00394"
                     /EC_number="4.1.2.4"
                     /inference="ab initio prediction:Prodigal:2.6"
                     /inference="similar to AA sequence:UniProtKB:P99102"
                     /codon_start=1
                     /transl_table=4
                     /product="Deoxyribose-phosphate aldolase 1"
                     /translation="MTELNKYIDHTNLSPSATSKDIDKLIQEAIKYDFKSVCIAPSYV
                     KYAKEALKNSDVLVCTVIGFPLGYNATSVKVYETKIAVEHGADEIDMVINVGRFKDGQ
                     YEYVLNEIKAIKEACNGKTLKVIVETALLTKAELIKITELVMQSGADFIKTSTGFSYR
                     GASFEDIQTMKETCGDKLLIKASGGIKNLADAQEMIRLGANRLGMSKSVPVMEELFKL
                     EK"
     CDS             complement(406876..408174)
                     /gene="pdp"
                     /locus_tag="FBJFOEIK_00395"
                     /EC_number="2.4.2.2"
                     /inference="ab initio prediction:Prodigal:2.6"
                     /inference="similar to AA sequence:UniProtKB:P77836"
                     /codon_start=1
                     /transl_table=4
                     /product="Pyrimidine-nucleoside phosphorylase"
                     /translation="MRIIDIINKKVENQTLTKEEIDFFIKEYVAENVPDYQAAALLMA
                     IRLNGLSDAETAQLTDAMMHSGEVLDWSYLNKVIVDKHSTGGVGDKVSIALCPILAAL
                     GLTVAKMSGRGLGHTGGTLDKLESIDGYNFSVTDQQFRDLVEKHGIAIVGQNQKLVPA
                     DKKIYALRDVTGTVQSIPLIASSIMSKKLATGSNCILLDVKCGNGAFMKDINEAKKLG
                     KLMIEIGKKLNRKIAVEITNMQQPLGKTIGNKIEVLEAIDTLNGHGPKDFTEIIYSSG
                     STLLVLAQKAKDEVEARKMIDEVINNKKAYNKFLEWISAQGGNIKVFEKDSKWFNPQY
                     KQEIIASQSGYLKIKSAIDFGLVAMKLGAGRSKKEDSIDYEAGIYLNKSSNEYVNKGD
                     VLFTLYSSKPINPELQKELLSAIEFSESKHDIQTVFAKLM"
     CDS             complement(408191..408907)
                     /gene="deoD"
                     /locus_tag="FBJFOEIK_00396"
                     /EC_number="2.4.2.1"
                     /inference="ab initio prediction:Prodigal:2.6"
                     /inference="similar to AA sequence:UniProtKB:P44417"
                     /codon_start=1
                     /transl_table=4
                     /product="Purine nucleoside phosphorylase DeoD-type"
                     /translation="MTPHINAKDDDFAKLVLMPGDPLRAKYIAEHYLENAKLVSTVRN
                     VLMYTGFYKGRKISICASGMGVPSIGIYSYELFSQYGVEAIIRIGSGGSFKADLKNYS
                     LVLATSAYSDSTSFRKNLLVNDESNVALPNSELNDSIRKHAKELNLKLEEGRILSEDA
                     FYSVFSVEDRVKNSGGAVAVEMEAYGLFTVAEKLHKKAATILTISDNLITHEYTTAEE
                     RQNSFNQMMELALSISEDFE"
     CDS             409405..410076
                     /gene="recO"
                     /locus_tag="FBJFOEIK_00397"
                     /inference="ab initio prediction:Prodigal:2.6"
                     /inference="protein motif:HAMAP:MF_00201"
                     /codon_start=1
                     /transl_table=4
                     /product="DNA repair protein RecO"
                     /translation="MEFELSGIVINKQNVNEFDEIISLLTDKGIQRIFCPGVNKTNSK
                     NGPSILILNLVNCEVIKSETRNLLPRLKTASLIKNFPTDYRLLNIANDLKTFFNCLDN
                     CNNINLIKEYGHCLDFILSKSDKVEAYLLFLVVSSLGFKPNLNSCIECNNVENIVDFK
                     LYKGGFLCSMHSNIVNADVSLLRSWYWINKKFEQFDLNCSNLNAIKINNELKMFLYDN
                     NIIYR"
     CDS             complement(410063..410698)
                     /locus_tag="FBJFOEIK_00398"
                     /inference="ab initio prediction:Prodigal:2.6"
                     /codon_start=1
                     /transl_table=4
                     /product="hypothetical protein"
                     /translation="MKLSKNQEKVQNKKPHRFLTRRSKIGIISGISAVIGLPFLLGIT
                     YVLVNNHKKTNSNSQLIIIRKEIYKQYLRSLNLIHSLPDYGVFWNLKDYFEKRVAQYD
                     FKKKIVDKNEHIFSQYIEDKQDKETLAKISDDFKNLFEYLENNFKQYLLFYNEAFNLI
                     INLHKKNISKEDLIKLNDFEDMLRSNKTNNIDFKTLQRKFDEIKKISINDK"
     CDS             complement(410756..412498)
                     /gene="rnj1"
                     /locus_tag="FBJFOEIK_00399"
                     /EC_number="3.1.-.-"
                     /inference="ab initio prediction:Prodigal:2.6"
                     /inference="similar to AA sequence:UniProtKB:Q2FZG9"
                     /codon_start=1
                     /transl_table=4
                     /product="Ribonuclease J 1"
                     /translation="MSPTKIFGLGGMQEIGKSTLVIQYENHIFIIDTGIKFCDSYVTG
                     VNGSIPDFTFLAENQDKIEGLFITHGHEDHIGGVPYLVQQVDVKKIFAPRIAIQYLKL
                     KFEDMKIKRNIEFIETEKDAVWNFGPCQVDFWTAQHSIPDAFGIRIKTPNGSLMMTGD
                     FRFDYTPIGNFTDFNKLKQIGDEGLDVLFSDSTNAMRPNHSPSESDILKDIKKYMLEA
                     EKKIIVTAFASNLTRIKAIIELGASLNKKVVAFGRSMVDGIDIGRRLGYINVPDEVFI
                     DKKSLSKFGDNELLILTTGSQGEELAGLAKMSWGKHPNITIKPKDTIIFSSSPIPGNR
                     SKIELLVNRLYKLGAIIRENGVDGYLHTSGHAYKEEHRKIFELTRPKYFMPYHGEYRM
                     SVVHGYTAIESGVDAKNILIARLGDVYYLENHQVRLSNEKVYFGPVFIDGNILSKTNS
                     QIIKERSELGQNGFMHVVLAINKEKNLIIGKPRIVSRGAFYVKNSLHLIEEAKRLVHG
                     AILYTIKNSNDWTVPQLKQLIIDRLAPFFYKNKRRDVVIIPTILFTNHTTASIEEDPN
                     LDENVILLAKSTKK"
     CDS             412617..413108
                     /locus_tag="FBJFOEIK_00400"
                     /inference="ab initio prediction:Prodigal:2.6"
                     /codon_start=1
                     /transl_table=4
                     /product="hypothetical protein"
                     /translation="MNDSRVQKTKIPKVLASFSLILELIALALLIYVIYSFSSIWKET
                     LADIKGIIKNNKDSFETFWKEFSKYWINFYKNNKVLISAILALPILLYVCFIFSMLVI
                     AKASWSLHKVPIILIIVTLCLPILLLCEIVRIISLFWIIIKKQKNFNSQVYYGPQVAN
                     IQN"
     CDS             complement(413175..414110)
                     /gene="trxB"
                     /locus_tag="FBJFOEIK_00401"
                     /EC_number="1.8.1.9"
                     /inference="ab initio prediction:Prodigal:2.6"
                     /inference="similar to AA sequence:UniProtKB:P80880"
                     /codon_start=1
                     /transl_table=4
                     /product="Thioredoxin reductase"
                     /translation="MENNNLYDVLIIGAGPAGLTAAIYLARNDINVAFIEGGVPGGKV
                     SAQSKIENYPGFSFISGFELSKAMLKQARDNGSKFIYGNVKEINSISDIEKEVILENG
                     MSIKSKAIIIATGMKEIVPLDVKGIEEYRGKGVSYCVICDGPLYKNKPCAIIGGGNSA
                     FEESSYLASIASEVHIFVRDGIIAEKKLVNEAMSKSNIYIHENSTIKEILGNEKVEEI
                     IANVNGKETKMNISCIFPYVGFKPNTAFIKGKYDEILNSRGFIEVNENMETKIPNIFA
                     IGDVIVKDVRQITTATADGTIAARAISNKIDKFYK"
     CDS             complement(414144..415082)
                     /gene="lgt"
                     /locus_tag="FBJFOEIK_00402"
                     /EC_number="2.4.99.-"
                     /inference="ab initio prediction:Prodigal:2.6"
                     /inference="similar to AA sequence:UniProtKB:P60962"
                     /codon_start=1
                     /transl_table=4
                     /product="Prolipoprotein diacylglyceryl transferase"
                     /translation="MQVKDWAGIQLKLGPMNVYSLTMMLGMLTAILTVYFFWRREKYT
                     FEQLTILVFIALPTAIIGARFVFVIQQLIEHKGWADGPWYNAFFIWKGGLSIHGGVIT
                     ATICCILYILFSKNKNRIDLKKAITIILPAVLIGQAIGRWGNFANHEVYGGVMEKGSV
                     AFEILPKLIRDHMFIDGKYRYPLFFYESIANLAAYIILVWILNNWNWLRPGTTGGLYI
                     VYYGIIRFGMEPLRDGSYTIYKVISALYIIVGLALTVMFEFVIKLNYNVYKVNTYNNE
                     KLSKFFYFIVYEPKNSNSFAFKKSTTKNQIETKTAA"
     CDS             complement(415164..417992)
                     /gene="uvrA"
                     /locus_tag="FBJFOEIK_00403"
                     /inference="ab initio prediction:Prodigal:2.6"
                     /inference="similar to AA sequence:UniProtKB:P63383"
                     /codon_start=1
                     /transl_table=4
                     /product="UvrABC system protein A"
                     /translation="MNDKIIIKGARENNLKNINLDIPRNKFVVFTGVSGSGKSSLAFN
                     TIYEEGRRRYVDSLSNYAKQFLGGTKKPNVDSIEGLSPAISIEQKTVHVNPRSIVGTV
                     TEIYDYLRLLYARVAKPYCPNHKIEITAQKTKDIISNIYKNPLGSTIYILAPLVNNQK
                     GSHQVLLNKLKRDGFIKVLINDEIYFLENVDSINLDKNKRWNIDLFIDRVKLSNDDDI
                     KSRISSAIEVALEQSNGLISTIVNETKKNTYSIHHSCSFGDFDMPKIEPKLFSFNSPA
                     GMCPECKGLGVIQKASFDLICPDRQLSINEGAIKYYRNFMNTYNLEWQEFDKLLNYYH
                     IDKDQPIDSLSSFELDIIQHGSQEEISYVLLSESGTKREKFQVIEGIVDKLQRKYFDT
                     KSLEARAYYSKYIGDITCPSCHGKRLNKYALSCKILDLDIYEICNKSLGDLAIILERL
                     QLSDLEKEITSLILSELKHRIIFLIDVGLKYLTLNRKAETLSGGEAQRIRLATQIGSN
                     LTGILYVLDEPSIGLHQKDNEKLLSSLRKMVELGNSLIVVEHDEETIRQADYIVDIGI
                     QAGEYGGNIVACGNVENVIACKQSLTGQYLSKKRQIEVPKFRRSGNGKTLTLKNAKLN
                     NLKNIKVTFPLGKFIAITGVSGSGKSTLINDELVGSLNKYLLDQYYDIQRDNKLIGQT
                     NIDKLIQIDQNPIGRTPRSNPATYTGVFDDIREIFANTEESKIRGYTKSRFSFNVPGG
                     RCDKCEGDGVIKIAMHFLPDVYVTCDHCNGKRYNQETLEIKYHGKSIGDVLDMTIEKA
                     YALFINKSQIKEKLQVLLDVGLGYIKLGQNATTLSGGEAQRVKLATYLQKKPTGKSLY
                     VLDEPTTGLHPYDISNLLIVLNRIVDNGDTVIVIEHNLDLIKCADHIIDLGPDGGDEG
                     GKVICSGTPEQVSKCENSYTGQYLAKLL"
     CDS             complement(417982..419157)
                     /locus_tag="FBJFOEIK_00404"
                     /inference="ab initio prediction:Prodigal:2.6"
                     /codon_start=1
                     /transl_table=4
                     /product="hypothetical protein"
                     /translation="MKTYYLKCKNKICLSFEADEKLTTLSNVKLLDDFIFIKQKYNEY
                     SPRQWLEFILNISLIPMQRPNYKGLIENFLNYKKLILNNNYLNLCNSFWICSQEESCK
                     LNWEDVNYFDHFNNDSCNYFLDYKAKLTETNRLQIKSPSWFIDGDMLKAWVEVDGEIH
                     LYKRNSKFANKNLYDVYSEYFASQVAKFLNLSAVDYKITKYGKHFVSDCKLFTNKDFS
                     FIPFSKIIDPNSIDNNLKLCSQIAFYYGKELFEDLMVFDALICNGDRHLNNFGMMLDN
                     NSGILTKPAPIFDFNNSLIFDYPIYLKSIAKTAFLNDYENRKTRFFESFNQQLKIFIR
                     KRHLDWIKKLKKFKFKQPNKIKMDMKYLKFINKFFKKRIKKAEQYLIEKGYIKENER"
     CDS             complement(419164..420585)
                     /locus_tag="FBJFOEIK_00405"
                     /inference="ab initio prediction:Prodigal:2.6"
                     /codon_start=1
                     /transl_table=4
                     /product="hypothetical protein"
                     /translation="MIKKQLGINLKLTVRELNVAFDYEFKPIEAVKKINFEPISFPIT
                     SGISFSELVDVLGAFFGFEKSVVFHWYTIPNYLKTIVPFEFVFGDLQASQEFLSDLNT
                     FNSLNIFNDFLINDDEENKNSFDFKKYGLEQNEIIFSAILPTKEIISLALKIDFVYDD
                     KREFDEDFQIDPELISQSVISERKETLKYLKELKQNEFKKFHTNPSNDIKNITRSDFS
                     KWDELFELSEKLNLLQTEPSSFDFKLTKIENGIDAWNSVENLLGNKIWAIEEAFPIER
                     RMSIEDYDGGFGTKEFSLESELSEDEESDEKSDDGDSNDEEIDMSSMDDFKNSFVNFL
                     EGFDDLKQQAKKLKEQIADNKFMSGSPFEMNYEDLSMEKLVDSMYKAAKAIGNVRDDE
                     MVDYFKGAFDELRGMGINNIPNDGSWEKSMLENLQKILHRDLSKEIAEVEEKYKNQAK
                     EDHKEDPKTKSKDNKNDFDGEIN"
     CDS             complement(420578..421498)
                     /gene="ycsE_1"
                     /locus_tag="FBJFOEIK_00406"
                     /EC_number="3.1.3.-"
                     /inference="ab initio prediction:Prodigal:2.6"
                     /inference="similar to AA sequence:UniProtKB:P42962"
                     /codon_start=1
                     /transl_table=4
                     /product="5-amino-6-(5-phospho-D-ribitylamino)uracil
                     phosphatase YcsE"
                     /translation="MSQTILKVTNNKKPIAFSDVDGTIYKNFNLKQETIDDIHFAVDN
                     GLDFNICTGNPIQERMLKLAETLKARYLIGSSGAQIFDMQSKKYIACWKIDFDTTKLI
                     LDIAKKNDFQVLLWDNNNYYYTKDNQKSVEYICSYHFISKELLHSIPKLYKGEFIEPT
                     KIEIYSADGTETEESALQMFEKFKSITNLAMIPTNCNIEISPLNISKGSAVLWMLENV
                     YKNVETSKDEIMTIGDGNNDIPMLSISKYSYAMANATQTVHEHSHFHTSAVEQNGLGE
                     AILDYIYRLKNITKKYMLHEFENNRGVEND"
     CDS             complement(421515..422318)
                     /locus_tag="FBJFOEIK_00407"
                     /inference="ab initio prediction:Prodigal:2.6"
                     /codon_start=1
                     /transl_table=4
                     /product="hypothetical protein"
                     /translation="MNKKQIKKFLGLSLTIPTLLAIPLVSLSCKKSKDNQDNLELGND
                     DGIEKQDLSVAKRIVEIFKEHRFSFDEMNQKLFLQNLNIEDPKKPFKKIRFEDFYNNR
                     VKDWNFKEKSEYNRALELDNDLKYPFFDIKNQNSFINLLKNDPNPNLYRVFNKYFQIR
                     LRTNDELLKILFVFELVSKKMQQQLSNEIKKDASDLNVKNYFNLKTYAINHFLLDYTE
                     FLKSEEPETTMHYTFRLLSYIVPPVAISGIIIYIIIMVLKKKHKSKIRA"
     CDS             422645..423421
                     /locus_tag="FBJFOEIK_00408"
                     /inference="ab initio prediction:Prodigal:2.6"
                     /codon_start=1
                     /transl_table=4
                     /product="hypothetical protein"
                     /translation="MKKSKKIFITLCGIATTAILPVATISCNDDKLAEKNEKEKADAA
                     LKQANTLAEELKKNPDYSKILETLNKEIAEATKSFKEAGSYGDYPAIISKLSAAVENA
                     KSEQQKVDQANKKIADENQKIKEGAKELLKLSEKIQSFADTIALTITKLEGKKFQIDE
                     TFKKQLISTIELLNKKSVEVKTFATVNTIKKDFVLSELESFKEFNTSWLEKIVSEWEE
                     VKKAWSKELAEIKAEDDKKLAEENLKYSKWYRRTIKIKQG"
     CDS             423618..424049
                     /locus_tag="FBJFOEIK_00409"
                     /inference="ab initio prediction:Prodigal:2.6"
                     /codon_start=1
                     /transl_table=4
                     /product="hypothetical protein"
                     /translation="MNTLQFNEIKTEWAKVQETWKNELAEINGVEELKNLSHEIFEFS
                     NSVKKTISELEKKFKIDDQNNNEEVKKFKNELENFADQLLHKSRQIDEFATVTSAQED
                     FSLSELESFKSLNTTWFKEMKSEWARVQDAWKDQLKEISAK"
     tRNA            complement(424473..424549)
                     /locus_tag="FBJFOEIK_00410"
                     /product="tRNA-His"
                     /inference="COORDINATES:profile:Aragorn:1.2"
                     /note="tRNA-His(gtg)"
     CDS             complement(424739..424969)
                     /locus_tag="FBJFOEIK_00411"
                     /inference="ab initio prediction:Prodigal:2.6"
                     /codon_start=1
                     /transl_table=4
                     /product="hypothetical protein"
                     /translation="MFYGYWKQFKNLISDRHSKEEVFKRGIKDATDAIEALLSINLNQ
                     DFGNDKLMKGKIKEIEEKLATAQSLTESLFKR"
     CDS             complement(425178..425498)
                     /locus_tag="FBJFOEIK_00412"
                     /EC_number="3.9.1.-"
                     /inference="ab initio prediction:Prodigal:2.6"
                     /inference="similar to AA sequence:UniProtKB:P44956"
                     /codon_start=1
                     /transl_table=4
                     /product="Purine nucleoside phosphoramidase"
                     /translation="MHDDIFEKIITREIPAKIIYEDEKFIAFEDIKPVDKGHFLVTVK
                     NHATNLYDIDDQALSSLILKARELALKRVKELGATGFNLIINNNLSADQTVFRIHVHI
                     IPRY"
     CDS             complement(425500..427248)
                     /locus_tag="FBJFOEIK_00413"
                     /inference="ab initio prediction:Prodigal:2.6"
                     /codon_start=1
                     /transl_table=4
                     /product="hypothetical protein"
                     /translation="MTKKIRLLTAIAMPLAVLPLIASSCKKEKEDSQQNSGYQKRVLK
                     DSLTKNRVLTWLTDIYISEFYKSEIESYAKNFKDKDKIEYIVSNFSNSALTKDLYELF
                     KYYATNRVASDPQFFWNLKSLFINAKIDTTNYNPAAFSIPSEQEFKFIFKHSNQIAAN
                     VRLELQKMLLAKLYLLKNRPELKKIANDSNGLDKAQVALHNKMSKKDAPINEKELYEA
                     LNFADDSLYLMKYLVENPIIENWEFNDKRDMNLRWPKSYINSIEGFNKLASYNPSTKP
                     EYGHNEAAKNPEQLINSGSMEGEVLKSLLAYKGIVKNSNTSGDLGGNLDSIKKDLSSV
                     YGFVDPYSKKVYSQESFLLAKILAKEINHPKAKATETLQSKVSKGELKSFDYKDYEFD
                     GLTKDSKDNYQYTKTITLDNKQYTLRFSQKGSISFDGNFLTIPMNLTVDGLGKRNFYE
                     FNAKLEYNKSTKKFESISQNVAYNLKQNPQKINVTKDNSITAQYVIKISPLYLTKKVK
                     DYNGKEVTKQVLTFDETPWATKEKQEIIANNIVTANFESLYKTAVKYINELGFKLNVS
                     ETNKSVYDILKVEGLV"
     CDS             complement(427260..429401)
                     /locus_tag="FBJFOEIK_00414"
                     /inference="ab initio prediction:Prodigal:2.6"
                     /codon_start=1
                     /transl_table=4
                     /product="hypothetical protein"
                     /translation="MSNQNQPKTTEQKAKRKKIIWGAFWGTAIATAVAAGIGVPLAQA
                     NHSLPKPSPLLKDSSSILSITGPDGQRLNLNYGDINKIHEIANSSKHAAEGVEKQLIK
                     YLYEKEYEGSLWYEAVYNADKAEKDIKKLALKPIEEVKKEITKEIQDLEKKYQEQFGL
                     QKNWEEEFLQELATDRYGKAKSKEEAIEYLLAQKLNRYAFNRYTTEVNSDFTYSELKN
                     GIIANKDVYYTYQGKRVDIAKKGEKITLPFAIENKNYVLPKSDDKSLKIGTKDEVKIP
                     MFVTKSFVKEYRNPLKFIKNWIERKQAITSNLNLLAHPDPKDASNPWVVTKAEIIKLL
                     SFSAYLNESDDKVSIKQGIDAISTFKGISSLLETNEITKEQEIAAKNDSNLLRYVSSD
                     SKSADKYGFDGFKSVLNSLKEKDPNKYMNLLSILMGDADKDKSIFKVEDKKDLFTKLK
                     ENFKKIFGDATFIDHEKKPKKFADIFNEGTESVDKENFSEKYTRYNAAIEKFINDLSE
                     KDFNKSFGLAFRDAFSDETNGYKVSTLIKSNGNYIQVNESGILIQNVFSLDKEEVVTR
                     LITNDLSILSKANHSDTLNTKLFNLDSIFSEILTRDYMVNDLLQQDNFKNYIKSKEYL
                     SLEGTKRKFNDQDILNAINYEKLIRETSKYVLINGKANEIKQFIIKKFNSNLYKDYVF
                     KDNKFILSPHEDKEVLSYLFTTIVNYINTKN"
     CDS             429502..430248
                     /locus_tag="FBJFOEIK_00415"
                     /inference="ab initio prediction:Prodigal:2.6"
                     /codon_start=1
                     /transl_table=4
                     /product="hypothetical protein"
                     /translation="MNKLLLNKDRILLEFIEICKNLNLFYSLDRLSLYGTMSKEHSWN
                     NLDHHEIMMKYQDYEILKNACPNRVLDNTLHSLYHDLQIKFVDDNKNIYENQPFLNIN
                     LIYPTNIANIKKYLKHCNQARSFIGHYLTMTNSNDWKTKNNIIKSHFLSIFYKPITYK
                     EVANLLIKNDHQGFLISSPIIKKDSLKYWLPNIKFEAKKVIINNIEVDVLVEFDQYLK
                     NVYEVEYFEHSVPQRKMEYINPIEYKKIFS"
     CDS             complement(430379..431350)
                     /locus_tag="FBJFOEIK_00416"
                     /inference="ab initio prediction:Prodigal:2.6"
                     /inference="similar to AA sequence:UniProtKB:P9WQK1"
                     /codon_start=1
                     /transl_table=4
                     /product="putative ABC transporter ATP-binding protein"
                     /translation="MAKEIKENKREIKAKTNKISKNKNFVDEQTLQDLNLINISKQKK
                     PFEIKDEGIAIKVLDNATLKKYRLANDKPRKKDEYAKLQNSNDNIVEVDNIKKTYLSG
                     NVATEVLKEITFSIKKGEIVVLYGKSGSGKSTLLNIISALDRPTSGNVIVNNINLPYL
                     SDAKQTLFRRENISFIFQNYNLLQNLNSYDNVETGSYLQRDKNKRLNIKKLFEDFDLS
                     ECMYKYPSQMSGGQQQRVSILRAIAKNSEILVADEPTGALDEKTGIIVLKNLQQINLK
                     YGTTIIIVSHDPDVAQIADKVIYLELGLIKEVKLQERKWLIDRESQF"
     CDS             complement(431352..439727)
                     /locus_tag="FBJFOEIK_00417"
                     /inference="ab initio prediction:Prodigal:2.6"
                     /inference="similar to AA sequence:UniProtKB:P75109"
                     /codon_start=1
                     /transl_table=4
                     /product="putative ABC transporter permease MG468"
                     /translation="MRRLFKEVFKSLARNKVTLICLTILIFLTTFLFTLLNDVTTSYS
                     STINSYEKVSKLHDATVDFDVNPSGVIPKSGYNQIGSDNQSIVDKPVVFESSNNGSDI
                     SYSIDLPKDQRNYVGLKNTFNNLNYDNENHFINTYDLLNLLYSSKESISDVDVEILKS
                     NPDFSKIRNFSFSGHDREFKLYVKDNKGNIKPLTKRYNLTKNDDITFLNEVRLKNIAS
                     IAYGPRGSLNDQKVVDYLYNPSPLFLNVKTKQASFDTKDYEAWKNSGSLHTIDGKDVM
                     KMLGFKEISENHYEFDASLYNKNSDLKIENSDFTSQKSKFINEDFNISRTFKLQNFLS
                     NKSIEKDVNEFTKLAANKIYQIPNEWIKSTEVLTTYNWYRFALNWNEKSDEYSSNWKG
                     SYFKYIAKLKESDPNVYKNIQYFSYWNKTIKTIYKLNSSSLKQEKTTTLPIEQQDLLQ
                     TFKSSWNGGFNNSKIPAIKENISKEHRWNIQQIEYSKSGDKLITEDQFKAISDPNNLK
                     KYQEFIRKGSVSYARNALVNEIKNNVGEENLGIRQTLTVESVDEKTTKKNVFHFVNAG
                     DGNQKIYGVKNNVGKLYNETLNPTLLNSSVSDKNVNEFILKPDPNDPMIKKIPPVYTK
                     QIIKYIFEQWTPSINYFNADIRFLKYYDFLPNTKIPYEIDGKILMLTVANDEPKTVGS
                     SIVGAVARISDEKYILLKYSTIDGFSDKKVWNRVDVNGKAYLTSQELYEYMIRNNYSI
                     RGEIGPNGWAVADKEFKNSFSLPISFGAINNNLTNEIIQNKTINGLVNVIRDALFKSE
                     IINMFNKNDLLRIMDAAKQSVVDNDFHTLLNIGKVNGTILQKVLLDILKYIIRPVDRS
                     NSNNLNINNVNVNAFVQNVFIGIINYLEKMYMNSGTNDNERNQYLMQQVYNISKLLNL
                     DNLYLIPSLKLSLFDIINLVKNKSTIFEVLRNVIRSVDFEKFSLIIQDWFEKHPYKPF
                     TSVDDTYWILSSERILISFLKSIDVYKLKSTLSELIDNIDFNGFLNPESPNSLYSKWI
                     NANREANNFIDQQTKDGIKEFFRKLNGATKVGQEYDNFKQGLKNIIANFDLDRFIQIL
                     EQLVKHEHYPIVANNKIYKDFNTESLTSSDYLTSFFGAISSNLDGKINSGKISQIQES
                     VIQMFNFSNKTKRILGKLNITIPDYDNNKITLFDLINMSKFSFPQSQKQTNVLTNIPI
                     NPFDVDDIKKILLKAKDAKINNKKLKLTQNEFDVLKNNVLVTKDEFNNLDLIISKLTK
                     YHEYIDKLVTSNSLYKQSGINSAVELNDLKSYLDVAYYSASFNNVAPEHAKDLEILKT
                     IHSLIKDNLAKLMLNNDPQNVASNVLSLYSLWIKLAYQLSQIADIQENIVIDPTTNKR
                     IIERKVTKYLDYKQIKEILLGLYNIGISKEIKDIVLNYKKVINPIPSLGILGSDDDYS
                     AKLFKMPFAHAHTAKATKQIMDLMNNSAVFKNLFDQLSKNHVSNKGIEAIKEILKNNM
                     NEITYNFGYMASSNQMPTHYLQALKLFLQSFINVNDQNQKIKPLINDEYTFSLVYKDA
                     IAASKTASIISLLNVPRNILNGFNILSFPQILLYYVLSPNPDSGNIAYIIKKLLSNID
                     ETNATMLKKQIEGATQKFNFVENVVTSKSDSRIDLDISKFNYMFNHLLKTPDNKDISF
                     FGINITKTVKEVFSKIIEPSTVYNLIAYSEAASYLAKVNYGYLNKNKKEVYNGDISKY
                     LNNPFEMQQFIASLDDKYKIKVNTQEYLITGIDSTADYLYPVINEENLQVDTKTQSVV
                     YVNSRGFDRIRSAYPTFALKSYALVKSPVDKKGNYLAGKDPKNLKKELQRIVSSISPN
                     SKNKVFLKDEPDAINPERYIRVKTIRTLVTSIKNATLYLITILAILVILIVYFIIKRY
                     IEARNKVVGILRAQGYKTSEIALSFCAFGWIPTIVGGIFGYIVGFALQKPAMSILSSY
                     WTLENNIIPFNILLILAVVIIPLIVVSLVIYIITRVIVRNKPTELMSGLTEVSVGNFA
                     QWVSAMFRKMPVKARFIASMALNNFWKMFSLFLAFSTTSLISMFFLSSNNVFNKTISK
                     TYKNRLYKYKLNLESPTTEGGPYVTYNQNDINDLLYVPNDLAGDSSTNGSQLDYDNPN
                     FLRPGASFNTDVIQRKFAPTVITKSSLDLLMDLSVELSPWDITYANMPETQRARVNQI
                     FNRVSSMMQSTQNLINLRRLKNGGDYRIIDEEDVKDPTKIIAVKDIKKFFDDYNAKRP
                     EDLSNRTSYFLFSAGNYSEAASGNRKQFRFVEWVAEDEIYLKPAKVSTAKFRQEYRNF
                     LVNAYRKINGIDFYVSFGGVYWNDTTNEKYTYASVTLNGKETKIYGYYNDSKFMRLQD
                     SRGNNLTKLLQDYNYNFDSNDPIPVVVNEVTARSYRLKVNSVFDAKILNHVDRFAYQA
                     LMQKSPRVDYKFKVIGISDTYINSEISTRKDILDHILGYDTLSKRLKDARKYELQKAI
                     SLHPDLKDEYIKKFNKKYDAFNGILSIDKVPVQTIDTLTTYSATGFWGAASSYDVAEA
                     NDNSAWDFFKRMFISNPKLKYISVYEHNIQSYNEAHPQAKLDYKTQLKKLLGNLNDEN
                     IQEIIDSDSPLESYKILVRETLTKFYGTQASSIYGKNIMYGASFDVNSKDIEAGFIEG
                     ISSTVNTILLAFIIISLIISIVILIVITNIMIASNGRSIATFSILGYTNKEKILLFFF
                     NFVPAIVFACLLMIPATLAIIAIFNSFMMVTSQIVLPLVLYISTVILSALICLAVFIA
                     TSIATWNSLNKIKAVDALKGK"
     CDS             complement(439876..440592)
                     /gene="rsmG"
                     /locus_tag="FBJFOEIK_00418"
                     /EC_number="2.1.1.-"
                     /inference="ab initio prediction:Prodigal:2.6"
                     /inference="similar to AA sequence:UniProtKB:Q97QD4"
                     /codon_start=1
                     /transl_table=4
                     /product="Ribosomal RNA small subunit methyltransferase G"
                     /translation="MLTEKESNNLILQSLPQCSKEVLKKLYEYYQLIEQENSKYNLTG
                     FYNEKLLKEAIIESILIFLDIEKNICNLTNKSVLDIGSGAGFPILPYFIYKQDFSLTI
                     YEPQSKRINFLNLVKNELKLENIDIKKIRAEDSNQIECFDFISARAVSELKNLLEISH
                     HLLKINGIACFLKSNKYQQEIANSNFIVNKLNINLKTRILPIYFNIENVLIFHQKLIK
                     TASGFPRKWSLIIKNNLKNN"
     CDS             complement(440567..441541)
                     /gene="prs"
                     /locus_tag="FBJFOEIK_00419"
                     /EC_number="2.7.6.1"
                     /inference="ab initio prediction:Prodigal:2.6"
                     /inference="similar to AA sequence:UniProtKB:P14193"
                     /codon_start=1
                     /transl_table=4
                     /product="Ribose-phosphate pyrophosphokinase"
                     /translation="MKAKKEDNVVIFGMENSQKLAQEIGKYLNKEILPVKTTVFADGE
                     CLLKSETTVRNKDVYIICNTSKPVNDNIMSLLILIDSLRRSSAKSINCVMTYYGYARQ
                     DRKASGRDPISAALVAKMYETAGADKIITIDLHNASIQGFFNIPVDDLRGQFIFSNEL
                     LNRKEKLVIVSPDHGGAVRARQLSELLNNEEQIAIIDKRRTGPNKCEIMGVLGDVKDK
                     NVLIYDDIIDTGGTIIHAAEALKANGAKNIIIAATHGLFSKGFEMFENNAMIDEVIIT
                     NSIDHSHLSNFKKLRELSLAQFLSMVINANIESKSITEVYNAYGKRKQ"
     CDS             complement(441651..444461)
                     /gene="mgtA"
                     /locus_tag="FBJFOEIK_00420"
                     /EC_number="3.6.3.2"
                     /inference="ab initio prediction:Prodigal:2.6"
                     /inference="similar to AA sequence:UniProtKB:P0ABB8"
                     /codon_start=1
                     /transl_table=4
                     /product="Magnesium-transporting ATPase, P-type 1"
                     /translation="MIVNITKNKLKNSSRKEKQIKQINTRLVEASNCSQEELFLKYQT
                     SQNGFQDEERIEAAREEYGLNKITKKGADNVWKRLFRSFFNFFNIILFALAIVSMIID
                     LILPASKGKKITWIDGMTVIIVLFMVFLSGIIHFVQEQRGASSADKLVETVETTSLVQ
                     RNGIMKEIPMDEIVVGDIVYLAAGDIIPADVRILEAKDLFISQSSLTGESDAIEKYKN
                     IDSSKEFEAITDRSNLAFMGTNVISGSAKTIVIATGNDTIIGQVASKINEKPIPTNFD
                     KGIKKISIMFTIIMAVIVPIVFLILGIKGVIGGENQWLEGFLFGISIAVGLTPEMLPM
                     IVTASLSKGAISLGKAKTIIKNINSIQNFGSMDILCTDKTGTLTQDEVIMERHMDVTG
                     KEDFHVLKYAFINSYYQTGLKNLLDKSIINKTFEMASKNKELEDFQRFYEKIDEIPFD
                     FKRKRMSVLVKSLKQNKVTLITKGAVEEIVSVCKNIYIDGEVKPLDKKTIDKVLRRVE
                     EFNSEGLRVIAIASKKSTINAVGKISVNDECDMTLIGYLTFLDPPKDSAAAAIEKLHE
                     YGVDVKILTGDSALVTKAVCAQVGIKNNRILLGKEVEELSDAELKIEVEKVQIFAKLS
                     PDQKARIISILRDNGHVVGYMGDGINDAPAMKSADVSISVDTAVDIAKESANIILLEK
                     DLNVLAKGIVEGRKTHANINKYIKMTASSNFGNIFSILIASFLIPFVPLNPVQIILLN
                     LVYDVCCATMPWDNVDPEFILKPRQWEYKSIWRFMFWFGPTSSIVDIVSYVVLFFAII
                     PNASFMTSKGDWVQIGAYKSFASLKDELSIEKQKAFKELFWAGWLVVSMYTQTLVIHF
                     LRTDKTPFIKSNATTSLFISTLIGCAIINAVPYIPGINKGLSLMPLPGIYYAWLVLFL
                     GIYVLLVVSVKSIYKRIYKEFL"
     CDS             complement(444652..445395)
                     /gene="yusV"
                     /locus_tag="FBJFOEIK_00421"
                     /inference="ab initio prediction:Prodigal:2.6"
                     /inference="similar to AA sequence:UniProtKB:O32188"
                     /codon_start=1
                     /transl_table=4
                     /product="putative siderophore transport system
                     ATP-binding protein YusV"
                     /translation="MKKIEFINVDASYYKKSPIVLKNINFSIEEGEFIAIIGKSGAGK
                     STIFNALLRQLFVKKGNVKINDIDIYSASKKQWKAILKNIGFLSQNNNFIESLNCYEN
                     ILHFYPKYKNFLFSWFHVLSKTQKQEIYEYFVKFNIFDKLFTRVDELSGGQRQRLWLI
                     LILLQKVDIILADEPTNSLDIANARDVLELLSSISQEYKKTILVNIHDISLIKTYFKK
                     YIYVKDGQIIEIGETKNLNELKIKDLYNF"
     CDS             complement(445511..446479)
                     /gene="ldh1"
                     /locus_tag="FBJFOEIK_00422"
                     /EC_number="1.1.1.27"
                     /inference="ab initio prediction:Prodigal:2.6"
                     /inference="similar to AA sequence:UniProtKB:Q81EP4"
                     /codon_start=1
                     /transl_table=4
                     /product="L-lactate dehydrogenase 1"
                     /translation="MTKIGLIGVGAVGSSYLYAALNKNIEADYVLIDSFPQVAIAQAK
                     DLNDAACSMANNGSTFKAGDYSDLKDADIVIITASIRPKEGVLKDRMELLTDNAKLLR
                     KIGQSIKDSGFDGVTIIASNPVDIMATIYQQVTKFSPNKVISSGTILETARMKKFLSE
                     KIGIKAHSITGFVIGEHGARCLIPFSKIRIGLGSLKDWLANGTITNEWLSQLNEMVKK
                     EAFEIIAGKGITNYGIGENLAEITQAILYDRQRIYSLGVQLPNEYKHAGVYFGLPVIL
                     GKNGYTHLPKIRLDEDEQQQFDEYSKEIKETAIQVLKNLDVEITIK"
     CDS             complement(446472..447791)
                     /gene="pgi"
                     /locus_tag="FBJFOEIK_00423"
                     /EC_number="5.3.1.9"
                     /inference="ab initio prediction:Prodigal:2.6"
                     /inference="similar to AA sequence:UniProtKB:Q5HHC2"
                     /codon_start=1
                     /transl_table=4
                     /product="Glucose-6-phosphate isomerase"
                     /translation="MENKQIIDINLKKAIKESAPNRYYEAVQKILLDIKNSKVKNSNY
                     LGVFNVFKNVKKSDYEKIQEISSELLSDGIEYLVIIATQTIINQIKALADLHFDLRKE
                     NESIKLVYVNENFNSLEVAKLLIKLQNKKFAINVISQTGECLETLIMFRELKNLLYKE
                     LGKAGASKYIYVTTNNNYGRLFNDAKINQYTHLTILDNTVERFLSYSPAILLPIACIG
                     INIEKYLSGAHKANEFLLNAPLEKNSAVLYAITRKILHDNNFIFENICYFEQNQESLA
                     KLWQMLFSETISSMNNRIYIETCLGGVDNKTLASNYTNTPFKCFDTCLKFQEPIMDCK
                     ISQNNENETDGLNYLSNLTYNNLCNLVMETFIENHVNVYKIPNIQIMIDNYNDSTLGW
                     IMSFLHHSSILFAYLNEQNPFERKPLESYNFNLAKNFKELLGGKKND"
     CDS             complement(447781..448116)
                     /locus_tag="FBJFOEIK_00424"
                     /inference="ab initio prediction:Prodigal:2.6"
                     /codon_start=1
                     /transl_table=4
                     /product="hypothetical protein"
                     /translation="MNYEIGDIFKAKIIKVWKNNIILQTKEGCKCFLSINEVSDYYIS
                     DLKLMFKINDIKEVQVIEIMPNNDLVVSFKRIHPKELRNPFEFKLDSQDAEFDGLLEF
                     TNKGINYGK"
     CDS             448315..449454
                     /locus_tag="FBJFOEIK_00425"
                     /inference="ab initio prediction:Prodigal:2.6"
                     /inference="similar to AA sequence:UniProtKB:P15363"
                     /codon_start=1
                     /transl_table=4
                     /product="High affinity transport system protein p37"
                     /translation="MKNSFYKCLNIATLTVSLLSTSPILTISCDVKKDVDLLHFKMTV
                     NKPWNGSKNDEYFNQLIKDIKQNNKNLKFDFNVSYILDNVDIASAIKAKKANMAFITS
                     TLLKNSLLKNDVIPLLQTKTRAFYFDKLDEQYADGSDNDPLRKIAKIANDLFNKKPYK
                     SWTDNEYQWNGKIYEKFYDKEGVNVNYQRGSIMIFGTDSEIKSIKEAWENKDWNTFRN
                     FGIVIGKKSSGTKYIAQEDLFKKHFNLVNNKFSSFANDQINNANKYITEKPRYIGKGA
                     LSKYHIVFDEFASFAYTHNWNKSKSINYNFYCPDGNKKIELLTVTDPIKFNVLVVDKS
                     IPKSAYLAFANSIINLAKEKKDTYGPNVGFNEYELINESDYSKYF"
     CDS             449600..450766
                     /locus_tag="FBJFOEIK_00426"
                     /inference="ab initio prediction:Prodigal:2.6"
                     /inference="similar to AA sequence:UniProtKB:P15363"
                     /codon_start=1
                     /transl_table=4
                     /product="High affinity transport system protein p37"
                     /translation="MLKFKKYLLIGAAVLPAMVGASVLSSSCVDKISNNAKTYQNLKF
                     SINKPWSEASNKDNFFYEVINKINENKKGYKVNNATLHYLDDNVDFIKELQKGTADIA
                     CLTPTVYNLEKDKSNIHPFLQTMTRAFVFDQDFNAQYSNGLDDDPLRKIAQSAFDLFN
                     KKPFENWDDKEYKWNGSIYESFYAKKDKLVDYYRGLVAIWGTQEELKAIKEAWNKKDW
                     KTFRNFGIMHGSSSSGSKYLLQEALFKKHFNLKGNEFKSFLEDKQGNETKYIKGKIKN
                     IGKGAFSKYHIVFDDLGSFAYTHSKGSAIYKLDDKNSKIEFLTVTEPLKYNIFATSSN
                     IPKELREIIANAMVEVWKEGKDTYGPTVGFNGYKIINDPMKEVILPYKNVFNIN"
     CDS             450769..452442
                     /locus_tag="FBJFOEIK_00427"
                     /inference="ab initio prediction:Prodigal:2.6"
                     /codon_start=1
                     /transl_table=4
                     /product="hypothetical protein"
                     /translation="MNNISFPKSFYFEKIKYDNLTLRGPKKIIWRILGLVFVLVLIAL
                     SIYFIDFSFAPNGRRVFSQNIIDFFRPHLISKLIPGQNLFLLSIKYLWESIKVAFLGT
                     IIGTCLALFTAFFSNYKMNKYWIAIPIKFIIIVLRLLPELFFIYLFQISADKTLAINL
                     IFSWFTWLWLHEYFSQVIENANFEIFYWLTKIKQNRFTAFFKEIWPQISPKILNYIFY
                     AFESNIRWSTILSKLGFLGIGILIYPNSINVNYFHELLIPLLILATFLIFIEFCNFII
                     SNLLFYSRTQKVNIKKYAKNSTIKKIIIFIAIAIGLIITIFACLSLRGEKFYSTQGNY
                     YFKELFNGEWKNVFLGWKTNSNFGLLYMLLQLGALVLLSILLTYFISYFKLLLLSRQL
                     FKRSYWIEKIWNTILRSIPVISLFLLISNLFNKLEAAFVIAFAIHSSSTISRMLESSI
                     KKISTSKINELKIKGYSKFYIFRNFIMPTIKLDLITFMTFEIEKITRNFITYGLFSAS
                     LLGSETNLGRYKEISDIAPYLWIEFIIIGLINLGNYLYRLRLNKGSIKK"
     tRNA            452580..452653
                     /locus_tag="FBJFOEIK_00428"
                     /product="tRNA-Trp"
                     /inference="COORDINATES:profile:Aragorn:1.2"
                     /note="tRNA-Trp(cca)"
     CDS             complement(452737..453885)
                     /gene="metK"
                     /locus_tag="FBJFOEIK_00429"
                     /EC_number="2.5.1.6"
                     /inference="ab initio prediction:Prodigal:2.6"
                     /inference="similar to AA sequence:UniProtKB:P66767"
                     /codon_start=1
                     /transl_table=4
                     /product="S-adenosylmethionine synthase"
                     /translation="MKKLLTSESVGAGHPDKICDQISDAILDSLLTNDPYARVACDVL
                     ANNNIIYIGGQITTKAYSDTIKEAWKVLKPLGYDENDFNIINGIAPQSADIALGVNKE
                     EDHELGAGDQGIIFGYATNENEFYMPWPIVLAHELLKRAEFLRRQNQFPYAKSDMKSQ
                     VTLEYDDESNKITVKKVLMSIQHAENANLKEFKDFIKKNIVDYVLKEFNFNLDYDLLI
                     NPTGRFVIGGPVGDTGLTGRKIIVDTYGGFAHHGGGAFSGKDATKIDRSAAYMARYIA
                     KNLVAAKIADKIEIQLSYAIGLPRPQSIYINSFNSSQYNDEQIADIIEHVFDLSVEQI
                     IKKLDLLKPIYLQTATYGHFGRNDLNLSWEKLDSVDQIKEYVAKKYQN"
     CDS             complement(454079..455059)
                     /gene="asnA"
                     /locus_tag="FBJFOEIK_00430"
                     /EC_number="6.3.1.1"
                     /inference="ab initio prediction:Prodigal:2.6"
                     /inference="similar to AA sequence:UniProtKB:P00963"
                     /codon_start=1
                     /transl_table=4
                     /product="Aspartate--ammonia ligase"
                     /translation="MPSSKLSLKDTQFAIEKLKDLFSHQLHRTLNLVRVSAPLFVKTK
                     SGLNDGLNGEKPVVFFADEVEDELQIIHSLAKWKRNALKKYEFGLYEGIYTDMNAIRK
                     QEKLDYKHSIYVDQWDWELIIKKEDRNLKYLKHIVKLIYGALKNTEKSINRIYPVLSQ
                     KLAKNIYFISSSHLYNLYPNLSPEEREEAICKEYGSVFIYQIGYNLPDGIPHSKRAFD
                     YDDWMLNGDLIVYDSVNKKALEISSMGIRVDKDSLIKQSNKTEEEIKKLSPYHCDLIE
                     GKLPYTIGGGLGQSRIAMFLLEKHHIGEVQASAWDQKTLDESAKENIIIL"
     CDS             complement(455193..458432)
                     /gene="smc_1"
                     /locus_tag="FBJFOEIK_00431"
                     /inference="ab initio prediction:Prodigal:2.6"
                     /inference="protein motif:HAMAP:MF_01894"
                     /codon_start=1
                     /transl_table=4
                     /product="Chromosome partition protein Smc"
                     /translation="MKKQTRILISLGSIFGVAALMPMAASCTHTNNDELNKKIESLEK
                     QLNEAKANSQRDQAQINDLMKQLQETKNNSKTIEEKEKLVKKLQEDLNKIQQERTAKY
                     QAELNSTNKAIVEIPKKYEELEQKNEDLKDQLSSLKMKLMTAENKFKSSGRKIEGYLK
                     TSTEKENKIKESKTKLVDLRKALEELNKNLEELEKQNSDGTKNNEISSKKEEIKSKNL
                     EIKQEEEKFEGLQTELKTQKDKIIEETNKKSELEIQVADLKAKKENISKEIEANQKEL
                     DALDKEYNDSVKKSDELSNLLSKENDNSPASQEAAARHILDLKGDLESELKKEKLNGI
                     IAPTAEQSKKISEIYGKYIEKISKINDASLTSDSLSWKYAVKYDWEIAKGHHDNQLRL
                     LNPTFYWGNASVYPMNAFTNVLGSRSSLPFKQLLENFKEAVQHKVVMSKVFSKMVINA
                     FVGRLFQTQLTNFVNDNSKNEISVVELINSSNLPADKKELLKYYATTYYNAATNGLGE
                     DIKELKLYKENKVNEKELSIDTEDASGKIVKLYGLGLTEKDLNQRNVGLGFAEGDATV
                     NGQSMYRQILKMATTSDLTDDQVNNIGYETTKKSAENSKKIANQAADLIVGKGKKWEA
                     KIKYDADGIGPEEIKEETVVIRDEKGNIDIPSFTKWLNDEEFFFGREGSAYWTDTVKN
                     GLKANSDLNKYVDELRKFHYDQLLSEKNKATKHGSITNEEFYYGGLSAFKAYEQFKKT
                     TQDYGRKFFANPVPDYDIQTYDFARREFSGVGAYNSGIQKFMFNVDPYFSLPKWSVTS
                     FANHESMMGHHNQLMYAQRYLSSVGEFGKYKLGNVFHYTSYVEGWALFMEWFGIEAGF
                     YGTPDYDNKDGDLYAMPVDFSTAHGITNFFTAKTEAEVTDDMIQQIKDLHNGVYWNKV
                     AQVNKYENQDKKHAMDAVKLANLLQYQGALNEAQLRNMRLALDTAYHGKGVKGHEDLP
                     AGASINQVREFMKKNSSLGIGDITSESRRYLSYVGQATSYNSGKAVMMDLYTKVQKKL
                     GLTRREFVEKDDHKYVKEFFDALLRNSALPMDALIKSVSAKYGLTVEKK"
     CDS             complement(459006..460841)
                     /gene="pepF1"
                     /locus_tag="FBJFOEIK_00432"
                     /EC_number="3.4.24.-"
                     /inference="ab initio prediction:Prodigal:2.6"
                     /inference="similar to AA sequence:UniProtKB:P54124"
                     /codon_start=1
                     /transl_table=4
                     /product="Oligoendopeptidase F, plasmid"
                     /translation="MLKKYNLYSDVEEKYKWDIEDILGNKTYQQLEDEYFDLYSKIIE
                     IKDSKYNSLDQYVEYIELSKKFLILGNRISNYLDNKLNINIVDPTINKTISLFETKSQ
                     EYAKKLGSEANRIFQHKDKIKTWINDDRLIDVKKDLEATLQELDHKLSDDVENYLNDT
                     ASGSPVPEDIFSIISDSEVDFGNVLIKNKKIKITEGNRIALLKNKDEQIRKDVYFNYL
                     NGYLKNKQSLARLLYQHIKEISVNALYRKYNSSLESILLQDHVDKKLLNIIYDAVQKH
                     MYIFKKYNNAKKQFFKAKFNKKLEKWDYFLDLVNVKSSYTIEEAQKILLDVISIMPYE
                     YPEVVKKAIDERWVDYINVPSKRSGAYSIGGAAGMEKIYILMNFDGTLESVNTLCHEM
                     GHSMHSYFSNKCQSPLRSSYPIFLAEIASIFNELLLNDYLISKSKNIQQQFYLLDSSI
                     NDFIGTVLRQTMWSNFEFDLYNAIDENKPLNTYEEIEKLYVENEKKYSTTSKSIKLGD
                     PRNVYSVMVPHFYYYFYVYKYALGYIVANVFFQKYKQEGQEALKNYINKFLSAGDIDW
                     PANILKDAGVDIYNEDIYNLAFEVLNQKVDKYIKLGKKIFKNNNC"
     CDS             complement(460841..461356)
                     /gene="apt"
                     /locus_tag="FBJFOEIK_00433"
                     /EC_number="2.4.2.7"
                     /inference="ab initio prediction:Prodigal:2.6"
                     /inference="similar to AA sequence:UniProtKB:P68779"
                     /codon_start=1
                     /transl_table=4
                     /product="Adenine phosphoribosyltransferase"
                     /translation="MDLKKYIRTVDDFPQKGVKFKDISLLLANGQALHYTIDEMAKLA
                     EGADIIVGPDARGFLFGTPVAAKLSKPFIMVRKKGKLPGEVISCDYGLEYGRNILEIQ
                     KGLVKPGQKAVIVDDVLATGGTLEAITKLLTEQGVIISRIIVLMELDGFNSHERLPYD
                     IKSLIYINKGE"
     CDS             461570..463225
                     /gene="rnjB"
                     /locus_tag="FBJFOEIK_00434"
                     /EC_number="3.1.-.-"
                     /inference="ab initio prediction:Prodigal:2.6"
                     /inference="similar to AA sequence:UniProtKB:O31760"
                     /codon_start=1
                     /transl_table=4
                     /product="Ribonuclease J2"
                     /translation="MNKINFFALGGLDENGKNCYVLEINNKLFVINSGTKIPINSHNG
                     IDTLICNYEFLEKRQKDIEGLFLTDVRNETFSAIPWLLMKIKNLKIYTSAFNKIVLLD
                     RISKYNIGSNTFEVKTINKKTAFGGVNVTPFDLAGGLPGQLGFNFETPISNILFMTNF
                     VDGDLGPYGKTDLQQIQQIINNKKELQLLIMDSSRSAFPGRSIEKLWVSRKTEYKFKE
                     TSDNQRIIVGLYDEDMITAHEILILAKRYNRPVITYGLAYSQLIKLVEKVNPNSQFPE
                     FIEYQTANNVKNAVILVTGAIDRLYTRFARISSDNDVYLKLKNDDAVIIIAPPVNGLE
                     VNYAITLDDIARHTANLIELGNDQYYSCNPAKLDIFNIIKTLKPKFFIPIQGLYRYQV
                     VATQVARSAGMNISNCLVLQNGKVAEFNDTNLISQKHGIRNVGDVIIDGYGIGDISHE
                     VINERENLARDGVIALSSLIDYKKKKPINELQISSYGIITKDNKEVIHKIINDLFKKE
                     FENKQTKEINLKEIQEKLRKSIKRKIAKTIDKEPMIVITLYEI"
     CDS             463266..464270
                     /locus_tag="FBJFOEIK_00435"
                     /inference="ab initio prediction:Prodigal:2.6"
                     /codon_start=1
                     /transl_table=4
                     /product="hypothetical protein"
                     /translation="MKVAKEKQTKIKNQKQYFFSRDRVLLWTIILLVTLFFLVISFLN
                     VPWLTTLHSYSFNVLFGMFSILFYLLIILLSIWKIFNLKSTYKYWIFNFNLGRLIFFF
                     INIIIIGSVIYYTIHQVEHNSKNFFTKYFSSWFVDFSNSSNYLLPQKYTPGVIGTFIN
                     SILNIPGKKLGFSIAYIISIVLLSLSVISFFISNSFFKMIFSPKSKKNKEKLQNQSDL
                     KIKEEDIEIIDNKEVVNSNIQILEANSNSNKNIDSAQNSNQNNNLDLDPFDDEKEIEE
                     DSKQKDNNELEPKEAIDSPSNENSIDPTPQEPDNSNKNKEVKKEDKIYKIIEDEEDLF
                     "
     CDS             464634..464834
                     /locus_tag="FBJFOEIK_00436"
                     /inference="ab initio prediction:Prodigal:2.6"
                     /codon_start=1
                     /transl_table=4
                     /product="hypothetical protein"
                     /translation="MKNKKSKKIVVALSLTLIASAITIPVVISSLIINKNNWANKYYS
                     QRSEASHLVNLIEKNKHFIILP"
     CDS             464861..466369
                     /locus_tag="FBJFOEIK_00437"
                     /inference="ab initio prediction:Prodigal:2.6"
                     /codon_start=1
                     /transl_table=4
                     /product="hypothetical protein"
                     /translation="MNKINLTSKNSSADFKNSYNLLNKTNLDINKKININKKEFDKTY
                     ADILLLSSQLQDLFNKIIDLKLNNNIKEDVDGLLQRVEKDLNKCRKIDENINLIDIKE
                     IYAHSSKTIIDVSNQLNSYYKLISNKDKTYKGIVSEIKDLKKDYFNKIEDGEEYYKLY
                     GNEINNLKKNFKNFQSVEDYNNYINYANSKIKEIKEEIVEHRKLSQKIKKDGNDILNN
                     DFDKSALIRNSYFQEPKSFLLMWNTFTKLDMLIKAKFINERPKQIKEFLKQYEERQEY
                     FYRINENVPNLIYTWVIYNNKIRIIKEFYFKDKKENEEFNLFYYKDKDIDNQLNSLLN
                     EEREFKNRQERLVRLFYDKVIQDPKTNEIDEEKLMKLDDIHFDPEQDIRYLHYHFGSL
                     ITQKVNEIIKHYNEKAKALLEKIKNNNSYETQKNRIEKLFAKNITYVNNFRGDFNDYE
                     KFYWWTYKFQKDSNGDIITSSNSEIPDFYKNEIEVAQYLHELDEILDNLKNI"
     CDS             466613..468580
                     /locus_tag="FBJFOEIK_00438"
                     /inference="ab initio prediction:Prodigal:2.6"
                     /codon_start=1
                     /transl_table=4
                     /product="hypothetical protein"
                     /translation="MKMRKKLIALSVAFGLLAPLSGAIMISCKNEKSNAEYQKELQNK
                     WTELTNLLNSNSFKEVESKLDLSKLNSLKEEYKTISNESNVSTLKNFIAKINETTQDI
                     NAQISKLKNENGNTSPENNSQNDLLKKLKTELETATKKLNMLLSANESKNISTKEEAK
                     NILNAANKALEKSNEKEYKNQIQKVNETINKIEEEISNLEKGPKSKEFIKLRELREKL
                     INYLNSNLSDFAYKDLRAEIKELIQKQESVSIVSNEKEIKSAIMQINDIFWIANIKKS
                     ILDKQILYLENKPKSELDVKFLAAHDELSQALNTSIFENIETTNERNLLNKYIKTNLT
                     KISDVEKQNYIEEVKKTINSLLNKYNNNNNINNNNDQIYELNRNIEQLKKLNQIENNY
                     VIDKVKLLNLLNKANTIKNEGSFAKKAILLESLRDSVSEFLEFYLQLSLYLRIFFDKN
                     NDIIKLLPADSQTKIDDYLDKIKKITEKNSQAKWSAPTFDEYISAFKAQEEIFKIISS
                     DLKSADVNILEKLTNNLKEIKKQKKNDYDTIVTSYLKEKTEETITKNESIIAKKSNIE
                     SQNIIETFVLLQKLELEFAYINWTELNLITKIKNKLELLIKINKIDSNEEAKILKPWT
                     DSLNSSKKPEIFELENILKELSKSLKELINK"
     CDS             complement(468752..470836)
                     /locus_tag="FBJFOEIK_00439"
                     /inference="ab initio prediction:Prodigal:2.6"
                     /codon_start=1
                     /transl_table=4
                     /product="hypothetical protein"
                     /translation="MKKKNLSLQILALCVAAGSVPVLASKCTVTVKVKEKFNALKSQL
                     QNLISKLSDEEQQELNEWLVNQEKEFKGDNSQGDNEIIKNIEEKINVLTQKINEQKKQ
                     NSPSKDENKEFDVAIEQLTKAKQELQNLIDFSAGQGIENSKAKEILDSTNIEENPSIS
                     EVKEKTNKINKAKQELQNLIEDTKNKAKNEFDIKKQELRALLDSIDNKINKQDEEEKY
                     KNIEVKDNDSVKDIKNKTNEISKAIESLNKKINEQKNKQELEQAKQDFEKIKRELQEL
                     IATPDAKEVGNIDDINKTLNEANIAQDWTISKIQDASNNLKNAKEQLENKINTTKLQV
                     KQNFETKKQELKALIESARAKNVDNSEEQKVLNTTNVDESSNISEIKSKTKNIEEAIN
                     SLTKKINEAKSHEVVPPSDEFLKIEEEFQDQKKQIESKLDEICSLKFNKTYSEQLIKS
                     NESIKSAINKKVNNEVYGEYLGTEERLYYRKAYNERNKEDCKKYINQLKNIYKIVDMY
                     ANYLKEVFKYIESEEAKLSDEIKKKIMDEDVIEITKTSRSKIEYLNWSYFVNDEFNAE
                     FIAEHKKVFDGSLVKVKKIIFNKMINDMFEKTSEASVYKIKTFLPDKTDRDERKLYFD
                     KSLPLFKLFSKVSVNFNTFLGGAKTKGIYEQDGKLRFEGFIQFYDPEIPCYGYFGWAS
                     PITIDEITIKAQ"
     CDS             471050..472930
                     /locus_tag="FBJFOEIK_00440"
                     /inference="ab initio prediction:Prodigal:2.6"
                     /codon_start=1
                     /transl_table=4
                     /product="hypothetical protein"
                     /translation="MEDQKDFNIIDSEIAAFGNVKKIFDENINNINDICKEIIKQEFL
                     EKNSNNKRIEEAKKQYEIVRDSNERIIAEKKLKKISGRKFANCIIFILFFILIGFCFF
                     SFFANNKKIIKSFEEFRNNEQLKIDEALGKARQAYVETFSLQTLEDIKNKILSKMGIK
                     KISQYDAKVGDFSRSFIYDKNFWNFNSISQYKLRNSYIYDIFYTCKWMKNVVTKASIT
                     VTKKDANGNTYWETYWAYHTEPTPVVEYFRSLTIPSNYKQKLYFEIIENNRSEKEVKR
                     LLKNEGFHLENKEVYQNFDFAFSDDQKIDFLTYFDVRTQQNLINYAQYLNQENMPVFS
                     MIKNGNWLVSKNTIQSSSLLFEQVQDWMLSVLDLTEELTVDFVTEFLSSKIIECLLPI
                     FNFISLVYTNKYIATENLEKTENRYEQDLVVKQNNNVQNYPLNIYSYYRDMTLYSGFY
                     KFNKHADITPICEFKNLHNDPESLIISATFDLISYTARDAIAIEYTHGYAVEVPYVAY
                     DEFREHKAIIVAPYNIKTENAKIFANSLIANNIYVSDDRIDEEYSKIIQKNKISFNLE
                     SLKDFDEFKKNIKLIDELFSQIPEIKKIPILLDNRGMAFFINEPKLFDINLLVKKLNN
                     FY"
     CDS             473017..473676
                     /locus_tag="FBJFOEIK_00441"
                     /inference="ab initio prediction:Prodigal:2.6"
                     /codon_start=1
                     /transl_table=4
                     /product="hypothetical protein"
                     /translation="MLFDSRTPQSSEGFKPNVDNSIKKPIPTGVEKFFFILFFILTIG
                     IFYFVYVGRKNELMRDQNEIQNASSLIQAAEKRRRAVLIKMMDSLIGYKNFENETLTK
                     ITQYRSKLSNIDVDKTSPVELKSQIDSIRGALNFQFEQYPDLKASKLYLQFSTEISMQ
                     EDEIYATIRNYNMIATSFNSKIYTFWTNCVAQKLDLYNVAIFQASEIERADVDTSELR
                     N"
     CDS             473758..475704
                     /gene="gyrB"
                     /locus_tag="FBJFOEIK_00442"
                     /EC_number="5.99.1.3"
                     /inference="ab initio prediction:Prodigal:2.6"
                     /inference="similar to AA sequence:UniProtKB:P22447"
                     /codon_start=1
                     /transl_table=4
                     /product="DNA gyrase subunit B"
                     /translation="MDKIEEIHKYNADNIQILEGLEAVRKRPGMYIGSIGFKGLHHLL
                     WEIVDNSVDEAMAGFATEIKIKLYPNNVIEVEDNGRGMPTGIHSGTKKSAVETILTVL
                     HAGGKFDGSNYKVSGGLHGVGASVVNALSSEFEVWVKRDGKLHYQQFRNGGIPVKPLE
                     VIGNVSEVETGTTIKFHPDYTIMEKENFDFDTIIDHSKQIAYLNKGLKITVENVEKNI
                     IKVFCFEGGLIDYVKELNKGKKLIVPEVIYAEGVFNDKNFTNGQDVIVEVAMQYNEAY
                     TNSIVSYANNIQTIDGGTHEQGFYDALVRIYNNYAEINKLFKTSSEKITREDVKEGLV
                     AIISIKHTDPIFEGQTKGKLENKDARIATNKILSDSLERYLNENPEIARAIIEKCLLS
                     QHTRLLEIKAREASRKGNGLDLGNLPGKLADCSSKNAEIRELFIVEGNSAGGSAKMGR
                     DRSIQAILPLRGKVINAEKNSFASVLSNKEIATMIHVLGTGINTEFDINKLKYHKIII
                     MTDADVDGAHITTLLLTFFYRYMKPLIEYGFVYLAQPPLYKITSGKNVEYAYNDLQKE
                     QIMAKLEDKRNVAIQRYKGLGEMDPEQLWETTMDPETRKMLQVQIDDAAICDTVFATL
                     MGEEIEPRHDFIQENAKYANNIDI"
     CDS             475706..476455
                     /locus_tag="FBJFOEIK_00443"
                     /inference="ab initio prediction:Prodigal:2.6"
                     /codon_start=1
                     /transl_table=4
                     /product="hypothetical protein"
                     /translation="MLKPLTNQGFTNKVFYDDETNRFIKIKSYDGFNHKSDAFLLNNL
                     DFCPKIFVDNKKELQTEWINGITLNESLLTDDILKTIGKNLITLHNSKLKFYKENQIA
                     RRFNIYRKKISSLNRKIPILDKYYKKINLFLRNIDNSAPVHNDLWLFNMIKVNDKIYF
                     TDWEYATMGDVHFDLAYFIESSNLNEKQEKVFLDAYGDDFEPKYLFIHKILVNALIVL
                     WINAHEIPPFDDSLYLNRVEKYMEQLEKEKE"
     CDS             476457..477956
                     /locus_tag="FBJFOEIK_00444"
                     /inference="ab initio prediction:Prodigal:2.6"
                     /codon_start=1
                     /transl_table=4
                     /product="hypothetical protein"
                     /translation="MLKRDCCCGCKSAEFCTCKNKKSCIPNNLYEKIRNVFGYEVFEK
                     LNNLRPYFDDLHSSTYIGKLDDVWVQIRIPSDSKINYDNETKLVEKFKDYFYYKDGYI
                     IKKWFPGVDLFKVKIDSGIKKAIFNCVKNFQNLNVDKIEKFDWFKYPIQDAKYKALVK
                     KYSKEPLVLSHNNLKRQNILVNKYGFIKLVDFEYVALNNKYVDPVSLYLFLGIPKEDI
                     IDFFKLDPSVFDDFIFLMRVYNEAMYLNDYSKNNSKSLSPFDSKSLYSNKDFLELNRF
                     IVQKNHNNFDNKLNISKIEKFYFVPLCVYEDEDRTIWKWINSKQLSSFNNHQIKVLAK
                     AMRTLHDSDVEFPEYILSKKINWYLDYMEIKTLLEDLKGNKRINEIIKWIKQIKPDAN
                     CHNNLNFNNIFFNSSDNLYIIDWSVAYRNNRYLDIAFLFENTQMTPELESLFWKSYGM
                     ICPKDFYKYRIIVHFTAYLYNKLLNTDFNAAKVNTKRINEIFEKLNIKD"
     CDS             477967..478773
                     /locus_tag="FBJFOEIK_00445"
                     /inference="ab initio prediction:Prodigal:2.6"
                     /codon_start=1
                     /transl_table=4
                     /product="hypothetical protein"
                     /translation="MKKGKAKETKTIDVDKQEKKSIRIRRVKTGFLFSGILIPLVCVV
                     AIPLSLNKNYSLKRTKYFTDDRTLYSIDKNTIKENNKTYKILTLTSKSLNVSDIMSES
                     ARYMNIPQKSFNNSVTYSNKINIRTNTNLLKNTKINETKVTKITNSNQTIFKLDLVQL
                     WNEINSKSNNKISEFDFLSNIESINNAMTYSYIKNNKLFYFDNKQGYSGYIIQKFFEN
                     FDVEIRKENLKNKNVNVLEAFISSTIELNESLTEIKKITFDTKITLKYEI"
     CDS             complement(478816..481566)
                     /locus_tag="FBJFOEIK_00446"
                     /inference="ab initio prediction:Prodigal:2.6"
                     /codon_start=1
                     /transl_table=4
                     /product="hypothetical protein"
                     /translation="MTKKSKIFVAAAVLGAAVVTAGIPLIGWGISTGVHNKEVRRRSV
                     LNIKSVENQIKAYQKDLNDLNAKKTAKENELTSAAEDKKEAISKEIKVLERKILETNA
                     FINDKVTEKFELSKVVVSSLSAKKDQKIYDIVADYIVEVRNQLDSALNNPADVEELKD
                     VDFEKPTREQVEAIANFYEKYINLLELIKEENLNAITTAWKDATIYSWQMVQKNYLAG
                     GRNVLSKYGWGAGNVYAANSFYGTILDQEDWAKAEARLQEAVKKDIVLSKVVIKNNVK
                     EALREFFADELNRFLDDDTLTEISVPDLIDLNTDTDKKDLREFWKYYATEYYNASKHG
                     LGQNLKELKLYKENVYKETENTISVSKQEDGKLIERSVYGLGFTKFDLEAKGVGFSQV
                     GGDETESGKTIYDQITKMATTSEDTPNDVYQSGYKTSKGVSKNMTAIASEVAKLIAGE
                     NGAWETTIKYDADGIGPEPVKDLKLTIRDAEGNIDLQAFAKWLNQEQFFFGREDKTFY
                     TEDYKKSLSEDPTLKEYKTNLSAYGYDILTRDENKNKEYGSITNEQFYYGALEAFKAY
                     DQFMKSTIKNGKSFFGKTVPDYKAVTYLYERRDQEGVGAYNSDTRILDANGNVTSVQG
                     AFNFNCDPYYSLPKWSVTSFANHEGIMGHHNQIYYARQHLASQNGENLGANAFDFTSY
                     VEGWALFMEWFGIEAGYYGTPDYDNKDNDYYAKPTDFSHAKGITSFFTAKTKADITED
                     MIKQIKELHGGVYWTLTAKSGETDDKEHAQRAVKLTNMLQYFGALNEAQLRNMRRAVD
                     PAYHGQGIEAKSDLPANASINDVRRFMSANSALGVGDIMSESKRYLNLAGQAISYNAG
                     KEKMLSLYDQVRKHLGLSRRDFVEKENHKYIKEFFDVLLKNSALPLDTLEKVTKIHYG
                     IK"
     tRNA            complement(481813..481902)
                     /locus_tag="FBJFOEIK_00447"
                     /product="tRNA-Ser"
                     /inference="COORDINATES:profile:Aragorn:1.2"
                     /note="tRNA-Ser(cga)"
     CDS             482162..483661
                     /gene="gpmI"
                     /locus_tag="FBJFOEIK_00448"
                     /EC_number="5.4.2.12"
                     /inference="ab initio prediction:Prodigal:2.6"
                     /inference="similar to AA sequence:UniProtKB:P39773"
                     /codon_start=1
                     /transl_table=4
                     /product="2,3-bisphosphoglycerate-independent
                     phosphoglycerate mutase"
                     /translation="MKKIILTIIDGLGLRKERQGNAYLQAKHPCFDYLFSMCPNSVLQ
                     ASGQYVGLPEGQIGNSEVGHLNIGAGRVVYTGLSLINKAIENNTFKDNEILNDVIDKT
                     IKNNTTLHVMGLLSNGGVHSLDLHLFEILKLAHSKGLKNVSVHVFGDGRDVKPQSIKN
                     SLETLKDLCQKFGYKISSISGRFYAMDRDSIFSRNQEAYDAILGQSKNVIENIDDYIE
                     SQYTKGIFDEFFEPAQLKDGAFVKNGDSIIFSNFRPDRARQLSHMFIGSNLYTYKPTN
                     QVQIDNFVSLMKYEGINSKVAFKEMEVVNPLGKVLESNDIKQLRLAETQKYAHVTFFF
                     DGGVDIEYKNENRILVDSLKVDSFADYPHMSAKEITDSLLNNIEKNDFIIMNYANPDM
                     VGHTGNLNATIEAIEFLDSQFQRILEYVSLNHENVTWFITADHGNAEITEDENNKPAT
                     KHTTSPVMFICTDKNVNLGNGSLCDVAPTILDYLKINKPKEMTGKSLLK"
     CDS             complement(483703..485580)
                     /locus_tag="FBJFOEIK_00449"
                     /inference="ab initio prediction:Prodigal:2.6"
                     /inference="similar to AA sequence:UniProtKB:Q9WYC4"
                     /codon_start=1
                     /transl_table=4
                     /product="putative ABC transporter ATP-binding protein"
                     /translation="MNRDILDPLKVDIDLKKVSKFERKAFRKKQHAIKSESFKELIKY
                     LNYKRGYVFLIIIITLISSLCLTAATYGLGYIIDHYLNFKFWNSNSNGLFEFGIAIGI
                     LILGYILEKVFSFICSAMAVKAGIYGSEIMRSKAYKSIMKMPIQFFDTVSSGELMSIL
                     SNDIDNVSYGICGTLNSLLAAIFSALTSLGFMFYYSTYLTLIYIALFPVLLILAFVLI
                     KKAIPLFGKTQRNIGLLNGFVEENLAAHQLINSLNSQQIINEQFDLYNEKLYKPSLKA
                     NIYAGIVYPYGNAITFIMQLIIIFVGGAFALSGIGTGSNSNFTVGTLTSFILYIKITS
                     SQIIKNFENISMIQTATISTTRVLNLIRMHPAIDESKLATISNVNGDIEFKNVSFSYD
                     NSLNNLQLKNISFKAKKGQVFAIVGPTGAGKTTIINLLSKFYLPIEGEIKIDDYKSSE
                     INESSWRNQISIVLQDTFLFKTTILENLRYANPSASNEEIVNAAKITKADNFIRQLEH
                     GYEEIVEEGGSNFSQGERQMLAITRAIIANKNILILDEATSNVDTRTEKNIQDAMLEL
                     MKGKTSFVIAHRLSTIVNASQILVVKDGKIIEQGTHKELLTKGSFYEKLYHSSFSEEN
                     E"
     CDS             complement(485573..486757)
                     /locus_tag="FBJFOEIK_00450"
                     /inference="ab initio prediction:Prodigal:2.6"
                     /inference="similar to AA sequence:UniProtKB:Q9WYC4"
                     /codon_start=1
                     /transl_table=4
                     /product="putative ABC transporter ATP-binding protein"
                     /translation="MYDKINIESRENILGAKVIKSYNMEQIQWNKFQNVNKNWGTITS
                     KSWIIFTITFNFIEIISNIAIAFIVFFVGKQTSKENIADFSKSIGNGVTFMNYVMTVT
                     FGVVASSFTTFNIFKANVSSKRIFEIMNKKPDIAKIKSDKLIVNGEIEFSHVSFKYYE
                     SAKSNVLEDISFSLKPGKVLGIIGPTGSGKSTIAKLLNLDFKTQDGLVTIDGHNIQEI
                     DTDSLRRNISHVYQNPCLLSGTIKSNLLLAKPNATDEEIELAAKNGCAFEYINKFKEK
                     FEHVVEQKGANLSGGQKQRLSIAQGLIKRPKILILDDSTSALDARTEAMVRNNIKEEF
                     KYEKISLVIIAQKISAIIDADEILVLNQGKIIDRGNHEELISRDGLYKEIAYSQLGGN
                     NE"
     CDS             complement(486715..487395)
                     /locus_tag="FBJFOEIK_00451"
                     /inference="ab initio prediction:Prodigal:2.6"
                     /codon_start=1
                     /transl_table=4
                     /product="hypothetical protein"
                     /translation="MFKLYKLMANKFKCLSFLTISLTLLQVVSFLVLPILLGQLTRLI
                     GENAYLIQNNLSTNRPITIEILRINFLCQSHQSALMHLGGYFALFLIIGTISAMCASL
                     LASYVSQAGSKQIRSCLWKHLGELSQKDIEAFSNAKILTRFTIDISRIQTGLMSFLRM
                     LIIGPFNLVLGLVFALLTNLQLSMIFLVVIPLLTLTMVISGVIWNPIQKKNKKCMTKL
                     TLKVEKIF"
     CDS             complement(487444..488640)
                     /gene="ackA"
                     /locus_tag="FBJFOEIK_00452"
                     /EC_number="2.7.2.1"
                     /inference="ab initio prediction:Prodigal:2.6"
                     /inference="similar to AA sequence:UniProtKB:P37877"
                     /codon_start=1
                     /transl_table=4
                     /product="Acetate kinase"
                     /translation="MSKILIINAGSSSIKWTLYSKDLNIIAKGIAQRIKIKNSSIILN
                     YNNKKEEVSIELPSFLETVKQLVNLWINKNIISDFNEIKYVAFRIVNGGIHLQDTSEV
                     TPQTIAYLEDAIELAPVHNPGALEAVKAFKEILPFAKMTFHFDTSFHKTLPKEAYTYA
                     IDANITDELNVRKYGFHGLNHHFITLKLQEILNKDKVNFVNLHIGNGASLAAIQDSKS
                     IDTSMGFTPLAGVMMGTRSGDVDCSIIPYIMKHKNWDIERTIKMLNEESGLLGVSKIS
                     SDIRDVEEAKKTNERAKFAIDLYVREIADYLINYMNKIEGKIDAIVFTAGVGENDEYI
                     RQAVVDKIHLVKLEIDSELNKGRDFDSYKLISTKNSSIPIYIIRADEELYIAKEVKQF
                     FDDNIR"
     CDS             complement(488888..489133)
                     /locus_tag="FBJFOEIK_00453"
                     /inference="ab initio prediction:Prodigal:2.6"
                     /codon_start=1
                     /transl_table=4
                     /product="hypothetical protein"
                     /translation="MKFNFFPMVLDLHGYDVNSATAAILNALYEFEQDEYNNYFDIIV
                     GIGSGIIRQITEDLLDKEGYYWKNIGNSLAKIRVFKK"
     CDS             complement(489134..489997)
                     /gene="mutM"
                     /locus_tag="FBJFOEIK_00454"
                     /EC_number="3.2.2.23"
                     /inference="ab initio prediction:Prodigal:2.6"
                     /inference="similar to AA sequence:UniProtKB:P42371"
                     /codon_start=1
                     /transl_table=4
                     /product="Formamidopyrimidine-DNA glycosylase"
                     /translation="MSNVIRKYYNFTMPELPEVRVVVKALNNTILNKKITNLIIYKPK
                     IFKEFSPQYFISILRDKKIEKIDNIGKHIIFFLSEKLVLLSHLRMEGKYRYYLNPPKE
                     IDKHLVARFVFSDNSELHFLDKRLFGTYMLRNLENYNKIPPISLLGPEPKDIDIEALF
                     KKIKNSKMPIKTKLLDQSFVAGIGNIYADEALFASKIHPLSKASNLSLEQLKDIIKNA
                     NEIMEKSYELGGTTLFSYESLNKQEGKYQDFLNIHSDTIKKCKVCGQKTLKLKVNQRG
                     TYVCPNCQKVY"
     CDS             490039..490506
                     /locus_tag="FBJFOEIK_00455"
                     /EC_number="2.7.7.87"
                     /inference="ab initio prediction:Prodigal:2.6"
                     /inference="similar to AA sequence:UniProtKB:P9WGC9"
                     /codon_start=1
                     /transl_table=4
                     /product="Putative threonylcarbamoyl-AMP synthase"
                     /translation="MINKYQKLIISTTDTVLGIGGPVSKEVEDLIYEIKGRDRNKKLI
                     ILVSSIKQARQFKEWNSQADEFAKKYWPGATTIVVNNQGFRMPNQKKLLEYIEVNGPI
                     YMTSCNLSNAPVCKTIENAKQLFPEVTNVYNFGPMTQKPSQIIRVEDGEILRK"
     CDS             490508..490975
                     /gene="rpiB"
                     /locus_tag="FBJFOEIK_00456"
                     /EC_number="5.3.1.6"
                     /inference="ab initio prediction:Prodigal:2.6"
                     /inference="similar to AA sequence:UniProtKB:P37351"
                     /codon_start=1
                     /transl_table=4
                     /product="Ribose-5-phosphate isomerase B"
                     /translation="MKTTVKITSDHAGYDAKINLAKRLENEGYNVELFGSKTNNNSDS
                     YADAAIELVNEIHKDGNPDENKNVKYVAFCGSGIGIEMTLNKFKGIRAARVTNENESH
                     LAKLHNNANVLCMGGRLLEGNEVEKIFHSWENTEFEGGRHLERIKKLSSIGEN"
     CDS             complement(491036..492370)
                     /locus_tag="FBJFOEIK_00457"
                     /inference="ab initio prediction:Prodigal:2.6"
                     /codon_start=1
                     /transl_table=4
                     /product="hypothetical protein"
                     /translation="MKHTAEELAEIKERKRLKKETKKEKGSVGKIDINPYGVNFFNIW
                     KKFPKKMVMIIISAVLYNIGVATFLAKAATVATGLSALVQAITLTLTQTAPYFAYIYI
                     AMNLPFVIAFWKKNSRLFMILTTYWLLWQVIFQSILLIPQVGHFFSQITFYYVNWYAP
                     HSATLAPAHGEVANSLNVLIPWDVYGNYLTYYSNVWNTIKSTGFNPSWNNGILLNGVQ
                     LSYQETMSYWYFYQHLIHGYNNPTWPIIIFAVLGALCGGCAGGIAWKNSASTAGGDFV
                     VYYISRTKQKEPGLISLIVAICFAVFSIVVISICELTGVISHAQNGNPINHAALLLRI
                     ICTFVYIFLYTFIMASIYPKYRKVKLEIYSKNPDLILNKFKEINYWHAYTIDRMLEGY
                     TNTETVKIETYCLFSEQNMIKKEILAADSNAWITSSKVENVSGRFNTSKIEK"
     CDS             complement(492476..493918)
                     /locus_tag="FBJFOEIK_00458"
                     /inference="ab initio prediction:Prodigal:2.6"
                     /codon_start=1
                     /transl_table=4
                     /product="hypothetical protein"
                     /translation="MSLEDKKITKINKIILTKEQKHQRYLEKMKILNPQKINLINVWK
                     KYPKKLFWMLVSAFLYNIAITVFLKKAATIASGTSSLSQIITFTAPATAQFYGLFYVL
                     VNLPLMFIYWRLNPRTFMVITYYWMFFQLIVQCIFIEYQGRASNPIVNFINQRINLYD
                     PIGQTFTNNGLTYKFYWDPYGFDTRVLNYINKENYQDIFNYALSISTKTAWTGSSLSR
                     DDLAIAKYLANLFKTNDLKMVFDNAKLIFKETSSLSLANIPSLLTGIDLKGGQNTKIY
                     GIYNGQNWPILIYAILGGIMEGLASIVAWKQRGSIGGTSVISNYIAYKNKKPVGTVFL
                     MVAICFSSCSTIVIGSLEYTRNIIGHTWDFSEFLVRIMGTAIYLLVFSMLVNKFYPKY
                     KKVRIDIYTTKPELVAERFKQIGYVHSFNVFNGFGGYNHQDFGKIETIALYLEKESIL
                     EEVRSVDKKAWISISNIHGLIGSFDTSYVD"
     CDS             complement(493958..495355)
                     /gene="dnaC"
                     /locus_tag="FBJFOEIK_00459"
                     /EC_number="3.6.4.12"
                     /inference="ab initio prediction:Prodigal:2.6"
                     /inference="similar to AA sequence:UniProtKB:P37469"
                     /codon_start=1
                     /transl_table=4
                     /product="Replicative DNA helicase"
                     /translation="MNIQEERELAIINNETSLLGLLIREPNCYLTIAEILKPEMFHFK
                     NNQILFKSISEVNIASKQFDIANLLSYLNDQKLIDHIGSFGYNGSEYISWLTKNAGFS
                     AELESYAKKIIDQYKKDRLRDLLNSSINIMENKPYEISDLLSNLQLNLINLDISEINT
                     AYEQVGNKADELFNRIMSKEKSDIGVGLSFGFPPLDELILGANPGDLIILAARPAMGK
                     TAFALNIANNVAKNNKTVLFFSLEMSNSQIVQRMMSIDSLVPISLMRKNEISTENAKN
                     LAWTVSEMKQWKMYLNDKPTSTISDITTIAKRFARNNKVDLVVVDYLQLMSDSSKASM
                     ENRQLEVSKISRSLKQLARELECPVLALSQLSRNVEKREDKTPILSDLRESGTIEQDA
                     DMVIFLHRKDYYNKHNINDDNDKVEAIDKSEIVNGSSSLTNVIVAKNRHGAIGIVQLL
                     FQPECNRFIYEKKKN"
     CDS             complement(495383..495823)
                     /gene="rplI"
                     /locus_tag="FBJFOEIK_00460"
                     /inference="ab initio prediction:Prodigal:2.6"
                     /inference="similar to AA sequence:UniProtKB:P02417"
                     /codon_start=1
                     /transl_table=4
                     /product="50S ribosomal protein L9"
                     /translation="MKVILIKEYQKHKKNEIIEVTDGFAKNFLIKNGYAQPINKQTLA
                     NLDRVKSNIAEDLANQIAKANEIKQLIESLVLKFYLKSNGNIVHGNVTTKAIEKELIK
                     NNIKIPSHAFEAGVTYNTFGLHDVKIKLHDQVTATLKINIIEEK"
     CDS             complement(495804..497777)
                     /gene="gdpP"
                     /locus_tag="FBJFOEIK_00461"
                     /EC_number="3.1.4.-"
                     /inference="ab initio prediction:Prodigal:2.6"
                     /inference="similar to AA sequence:UniProtKB:P37484"
                     /codon_start=1
                     /transl_table=4
                     /product="Cyclic-di-AMP phosphodiesterase GdpP"
                     /translation="MKNKDIQKIYIALQVILLFILPTILFFIGIFCLKTQQSKIALMA
                     IYTLFLIGLAIYLTIILQRYFKNSILAKKSLEFYLQSEFNQFGTGILIFLNSGKIIWA
                     SESLKIKFHNNLINKNIKDIFNIKQWTSDNQEFMYEIDGCNYEVHISFEKNLVILRDV
                     TAQQNLLDDYKKQRIVFGELDIDNINLYQTFLSQEEIFKIYASVVDLLDEISKKYNVI
                     YRQYENGRFFLITNKETLEELERDSFNVITSVKNKIIVKDVLISISGGFGYGIFKYDT
                     LVKLAKDALMQSQMRGGDQITVLTKNEKARHYGSSSEIDVNLSRTNVNYIAQNLLEKI
                     KSKDIENVIAYGHKNADLDALGSTYAILQLALAYKKNAYIQNKTFDSTTQRVIDKMSK
                     ETQEYFISPKEAESINNEKTLVVICDTSDDTRIENANVFKNIKKENIMIIDHHRINKN
                     TDEIAYRENVYIDSSASSASEILTEIITLLHEEDKINNDTAQYLLDGIYLDTNTFKKQ
                     TSAKTFAAASILQKWGAQNDKSVDTLKFDEKVFKIVQELLANLQEIKKGYFLAYKDIE
                     ASTDIISIASDEILRVNGRKAAFVVAKLPGTKTYKMSARGINTNVQIIAEAVNGGGHF
                     GAAAAETTENLNLFVDNIIQAIVSVKDNESNIN"
     CDS             complement(497831..498382)
                     /gene="engB"
                     /locus_tag="FBJFOEIK_00462"
                     /inference="ab initio prediction:Prodigal:2.6"
                     /inference="similar to AA sequence:UniProtKB:Q9X1H7"
                     /codon_start=1
                     /transl_table=4
                     /product="putative GTP-binding protein EngB"
                     /translation="MWKFLKSCKSHDDFINSDNIQYVFWGRSNVGKSSLINSLASCNI
                     AKTSSYPGRTQLINYFESNKNKIIIDLPGYGYAKISKKLQDKISFMIDFYFKNDKNNK
                     KVLLLIDAKIGFSASDLEIIEYLNDLKIKFDIVVTKIDKANQSQRYCVKNQALSLKTV
                     ENIFLVSSEKKQGIEEIMQFYDL"
     CDS             complement(498382..499317)
                     /gene="tsaD"
                     /locus_tag="FBJFOEIK_00463"
                     /EC_number="2.3.1.234"
                     /inference="ab initio prediction:Prodigal:2.6"
                     /inference="similar to AA sequence:UniProtKB:Q7A4H8"
                     /codon_start=1
                     /transl_table=4
                     /product="tRNA N6-adenosine threonylcarbamoyltransferase"
                     /translation="MLIFAIESSHDDTSFALLEDNKPIWMETISQIDIHRKYGGTVPE
                     LASRLHVKNIGILINKLKKIIDIKKIDYVAYTKEPGLVGSLHVGYVVANAIAMLLEKP
                     ILPLNHLEGHFFSAFIGKEVEYPALGLIVSGGHSQLMLYKSKNEYEVIGQTQDDAVGE
                     VFDKIARKLNLGFPGGPIIDKKWMEFRDKYTEHFTIPHTEAQLNFSFSGLKTQVINLI
                     NNQINRKQEINVDQYATMFENTVVLYLKNHLEIAIKKYHPRVIVLAGGVSANKAIREM
                     FLNVHSNAIIPEMKYTTDNAMMIARLAYELLRRDR"
     CDS             complement(499311..499865)
                     /locus_tag="FBJFOEIK_00464"
                     /inference="ab initio prediction:Prodigal:2.6"
                     /codon_start=1
                     /transl_table=4
                     /product="hypothetical protein"
                     /translation="MKLFIETSLSDFYISLIDENYCEIDCIFIANLVKKTDAFFENLN
                     YLLNKNNFKLSSISEIYTTLGPGSFSGARIGLVFAKTVAQLSNIKLFVAPTYSLFYTQ
                     KKLQHEDCNLINIKANKYNVYSIIVDPFECHMQENLGNFDLFNKELFSKNIEQYLKEF
                     KQVNDIENCELIYLHDPQIGEIKC"
     CDS             complement(499865..500263)
                     /gene="tsaE"
                     /locus_tag="FBJFOEIK_00465"
                     /inference="ab initio prediction:Prodigal:2.6"
                     /inference="similar to AA sequence:UniProtKB:O05515"
                     /codon_start=1
                     /transl_table=4
                     /product="tRNA threonylcarbamoyladenosine biosynthesis
                     protein TsaE"
                     /translation="MSNLKFIYKNNEPLDKLVDYILSFKNLEALLLIGELGAGKTTLT
                     SQIAKKLNEPKTVISPTFNTILVYDKFVHIDAYKLTTNLFAYEDYFEDKLAIIEWAEN
                     VTLPKFKHYIKIKVYFDNEQNHVFEVMEEQ"
     CDS             complement(500426..501511)
                     /gene="ysdC"
                     /locus_tag="FBJFOEIK_00466"
                     /EC_number="3.4.11.-"
                     /inference="ab initio prediction:Prodigal:2.6"
                     /inference="similar to AA sequence:UniProtKB:P94521"
                     /codon_start=1
                     /transl_table=4
                     /product="Putative aminopeptidase YsdC"
                     /translation="MTRENQFKERLIKYMEIEAMSRYEEPVVNELKKELANEGFKFSR
                     DNFGCLIMHKPSKNPNAPKVLLAAHMDEVGYVVRNFDKKGQLYLSTVGGVWPCAVIGT
                     KAKLITSNNETFIGLFGHTSIHIMQEEERKKAITENELFADFGFKSDEDAIAHGVNVG
                     DRVYMSGETILFNDQNLIGGKAMDNRAGVTVLEFVAKAVAKLDLDIDLYLVGTVQEEV
                     GTRGAKTVASMIDPDIAIAVDTSASHDTPNTILGNVSLYKGAALRLKDRGTMMDPKLV
                     QFFVDLSKKYNIPTFKYVAMGGGTDAFELQFSKGGAATLTISLPQRYLHSPIGVCCIS
                     DLLAAVDLLTKFLTDFKQSDWENIQYK"
     rRNA            complement(501651..504539)
                     /locus_tag="FBJFOEIK_00467"
                     /product="23S ribosomal RNA"
     rRNA            complement(504726..506239)
                     /locus_tag="FBJFOEIK_00468"
                     /product="16S ribosomal RNA"
     CDS             complement(506518..507105)
                     /gene="nusG"
                     /locus_tag="FBJFOEIK_00469"
                     /inference="ab initio prediction:Prodigal:2.6"
                     /inference="similar to AA sequence:UniProtKB:P0A096"
                     /codon_start=1
                     /transl_table=4
                     /product="Transcription termination/antitermination
                     protein NusG"
                     /translation="MELTNNDFKWYMISTVSGKEENVIESLKNKIAAQRMDEYFKDIR
                     MFKEPHLSNKELEKKQRNEEFTVKFVNMYKGYIFLNMAMTDDTWYLVRNTQYVTGLIG
                     SSGNKTKPTPISDKKFQLMIDKEAMLLAKFKAGDIETAFKEGALVKISSGIFKDEVGE
                     IIKNNDITQKAFVNIEQFGRKVPTEFDYADLEIVG"
     CDS             complement(507118..507357)
                     /gene="secE"
                     /locus_tag="FBJFOEIK_00470"
                     /inference="ab initio prediction:Prodigal:2.6"
                     /inference="protein motif:HAMAP:MF_00422"
                     /codon_start=1
                     /transl_table=4
                     /product="Protein translocase subunit SecE"
                     /translation="MTREQRKQAKLQAKAEKGQVKLYTFRNWIKEIKRVIWPKSAKSW
                     KWFGITILFLVLMAAFCFAITLGFSSLWNSVGIKA"
     CDS             507608..507979
                     /locus_tag="FBJFOEIK_00471"
                     /inference="ab initio prediction:Prodigal:2.6"
                     /codon_start=1
                     /transl_table=4
                     /product="hypothetical protein"
                     /translation="MSKWAILFLVILIMLIAMYLTFIFYYFIKIYPQVLKSKLDNFIN
                     KIWTFINKAKNSYDKICQLSLNNDECKELEKQIGINLHEVCSLYKACKILKTKVDDIV
                     YLHMNKHTFWHLKCTILIKNI"
     CDS             508122..509261
                     /locus_tag="FBJFOEIK_00472"
                     /inference="ab initio prediction:Prodigal:2.6"
                     /codon_start=1
                     /transl_table=4
                     /product="hypothetical protein"
                     /translation="MAGEHEHFPQHFIDNLKDKKTIIQKKLVDFNNDEYLKWNEKILK
                     QNLLEIKNLIIEYATFYFKFKNNYKNLNCIVEKYKKNQQLIKELNNIKLEQLIKEMLE
                     KEFKFNYEIEVEKIKTLINKCQNSKDISNIEQIINKLLASINTTSIKIYNYIKTFAFH
                     LKIQNNIKKIIEKIDIQNKKISDFFASKTKKNLLKSEYFNVYKPILNSFIDIKNNNWM
                     DIVEFIELKRWLESLLNLLKIQNKIINKIDEQEYQNNQIEFYIENFKRLTANIKVLNI
                     NLNPIDIENINSLFTFIYKFKNNNFSENELNDFLSYLSNEINFLNCKIQYFLIIKNVE
                     FSLRKDVSENSNAQNLFNELQKLKGYNDDKKAIDLIYDYIEEQYN"
     CDS             509272..510420
                     /gene="thiI"
                     /locus_tag="FBJFOEIK_00473"
                     /EC_number="2.8.1.4"
                     /inference="ab initio prediction:Prodigal:2.6"
                     /inference="similar to AA sequence:UniProtKB:Q81KU0"
                     /codon_start=1
                     /transl_table=4
                     /product="putative tRNA sulfurtransferase"
                     /translation="MDYNKILIRYGELTLKGENKKDFIRQLHNNLSWYIEKSEIKTEY
                     DRAFVDYSQKNLDCLKYIFGISSYSPVYETETSLINIENIVKEIISKKQFDSFAINAR
                     RHNKNFSMTSSELNMYFGGIVLKQMPDKQVKLKNPDLTIYIEIRDQRSFVFCDYFDGL
                     GGMPVLSSGKCIHLISGGIDSPVAANLLQKRGLKIVFLNFITPPQTDEKTIAKIDEIV
                     NILKKYQGNAMLYQINYSKVMEYIGLISNQKYKITLMRRSFYRIANLIAKKENIKAIS
                     NGENLAQVASQTLESIYTISEVCDLPIFRPLISFDKNETIAIAKKINTLDVSIVRACE
                     TCELFAPKNPVTKPNRQEAYKLEEEELPLIKEFENECIENAIIKKYSI"
     CDS             complement(510471..511937)
                     /gene="lysS"
                     /locus_tag="FBJFOEIK_00474"
                     /EC_number="6.1.1.6"
                     /inference="ab initio prediction:Prodigal:2.6"
                     /inference="similar to AA sequence:UniProtKB:Q9RHV9"
                     /codon_start=1
                     /transl_table=4
                     /product="Lysine--tRNA ligase"
                     /translation="MERKLSEQEEIRRNKIAELEKNNLQAFHKTIKPTTNSKELNEKY
                     KNLSREDLDKQNLEFVFNGRIMTIRGPFIVLQDNCGQMQIYANKKTLNESSAKTFSLM
                     DFGDILSVRGTLSKTNTDALVIKAQDIVLLTKSLKPLPDKFHGLVDPEERRRQRYVDL
                     IMNEKTRNTFVMRTQIIKGIREYFDSLNYIEVDTPILNPILGGAAAKPFITFYNALNR
                     NFYLRIATELPLKKLIVGGLDRVYEIGRIFRNEGVDTTHNPEFTSIEFYEAYSDLWGM
                     MERTEGVFKHLINKFNIKEVKFNGFDITFNFPFKRVNMIDAISEKINVDIRKLNEEQM
                     FELAKKHGIKIEKFFRYGHIINELFEKYVEETLIEPTFVYGHPIEISPLAAIDPDDKR
                     FTLRAELFIGTKEFANMFTELNDPIDQLQRFENQLLEKENGNEEANEIDWDFVNALEY
                     GMPPTGGSGIGIDRLIMLLTQNDSIRDVVLFPQLKDLK"
     tRNA            512029..512103
                     /locus_tag="FBJFOEIK_00475"
                     /product="tRNA-Arg"
                     /inference="COORDINATES:profile:Aragorn:1.2"
                     /note="tRNA-Arg(cct)"
     CDS             complement(512147..512371)
                     /locus_tag="FBJFOEIK_00476"
                     /inference="ab initio prediction:Prodigal:2.6"
                     /codon_start=1
                     /transl_table=4
                     /product="hypothetical protein"
                     /translation="MEPWGIALLVILPIITAIIGGIIAVYITQKKFKKQLKENPPVTE
                     KMIRVMFQQMGRKASEAQIRQVMRSMKNAQ"
     CDS             complement(512375..513280)
                     /locus_tag="FBJFOEIK_00477"
                     /inference="ab initio prediction:Prodigal:2.6"
                     /codon_start=1
                     /transl_table=4
                     /product="hypothetical protein"
                     /translation="MDIKPTTTGSNSDSSKNIEIPTRTFENHMVEDSMNTQNLQQLSY
                     KIKDPQKIIPNGIYSVFQREMNIKKISILWNFGILLLSVIAILLLYFWPNLFNFSNAK
                     DFKIKWAWYIIPAIFIVISLTRFTIELIELSGIHKSIDMYRITIKNGATSTPPFIALL
                     YKKLMIRQVRQTWAVVAIVFYIGVFIGIFWGLKDAKWGLLDWQKWIHNTFPKPEILIY
                     VLCGIIGLVLILFIFSTIFKKKRMVDIQSFFGNEQGMNFVELDESKRKAHIFYAKIFF
                     ISIAVLIVLPFIIYIILKKTVLKGK"
     CDS             complement(513287..515086)
                     /gene="lepA"
                     /locus_tag="FBJFOEIK_00478"
                     /EC_number="3.6.5.-"
                     /inference="ab initio prediction:Prodigal:2.6"
                     /inference="similar to AA sequence:UniProtKB:Q2FXY7"
                     /codon_start=1
                     /transl_table=4
                     /product="Elongation factor 4"
                     /translation="MTNEKIRNFAIIAHIDHGKSTLADRILEFTNTISAREAKPQILD
                     SMELEQERGITIKLNAIQIKYKDYIFHLIDTPGHVDFTYEVSRSLAACEGALLLVDAT
                     QGIQAQTLANVYMAMENNLEIVPIINKVDLISADPERVKKEIQDMIGIDASDAIMISA
                     KTGLNIDKVIDAIINKIPAPKEADINKPLQALIFDSYFDNYRGVVIYVRLFDGKVKVG
                     DEIYFMQTKKHYLVTELGVKNPNEVQKNELQAGEVGWISASIRDIKDVEVGDTVTLFE
                     NQCPEPLPGYKKIKPVVYTGFYPVDTRDYNDLKDALEKISLSDSSLVWQPETSKALGF
                     GFRIGFLGLLHMDILQERLEREFNLDIIATAPSVEFVVTLTNGDVQYITNPSLFPDRS
                     YIKMIEEPYIKANIMLTEEYLGPIMELCQSKRGKYVNIEYLDETRRLLIYELPLNEII
                     FDFFDLMKSYSKGYASFDYDYIGLRESDLVKVDILLNGEKIDALAMIVHRDSAYNKSR
                     ALTEKLKEVVPRQNFEIPVQAAIGAKIIARETIKAYRKDVTAKLYGGDVTRRQKLLKK
                     QKIGKKRMKQIGSVEVPQEAFLAILKTDDSRKD"
     CDS             complement(515186..517669)
                     /gene="lon1"
                     /locus_tag="FBJFOEIK_00479"
                     /EC_number="3.4.21.53"
                     /inference="ab initio prediction:Prodigal:2.6"
                     /inference="similar to AA sequence:UniProtKB:P37945"
                     /codon_start=1
                     /transl_table=4
                     /product="Lon protease 1"
                     /translation="MKLPYIAIKNQIIIPYTSDKIRVGKAKSVSALLKAFNGNKNIVI
                     TFLNPNYKQLNEEHTINDIAPVGVLANITNISEESGIYHVNLEAKEPVNINKISIVDE
                     KSTNSEDNFYVDISPIQVNSYDSYLPKIEEIRQKFFSLSKQVINEGIGTVLFRDLEKE
                     FETNKPKQSLVEYETESWQLIKFLKKYFLSDELLSLIESNDVLARYNELIKKANKQVQ
                     FEKIENEINSNLREDMEDQQRDFFLREKMRQIRKMLKDDEGGKSADDIEKDSTLKEQY
                     PEYVLEALRSEQSRMASMMPSSPEANISKTYIDLILALPWRKVSKELIDINKVREVLN
                     KNHYGLEKPKERILEFISVLTHLKIKEEKTEYLPIKGNDQEFIDTKLFVHKTGQTTNK
                     PVNNIPILTLIGPPGTGKTTLAKSIAESLNRRFIKVSLGGVKDESEIRGHRRTYVGAM
                     PGKIISAIKKAGVSNPVILLDEIDKMSSDFRGDPTSAMLEVLDPEQNVNFQDHYLDLE
                     YDLSKVLFIATANYYDSIPAALIDRVELLELSTYTTKEKVEIAKSHLLPKVYEQNALN
                     PEQFQISDEVLEFLVRYYTRESGVRELKRILDSIARKIVVEILDKKINDSFVVTKEVV
                     IEFLGPIKFDDDENENKAQIGVVNGLAYTSFGGSTLAIEVTTFPGKEGLKMTGQLKDV
                     MRESAQIALAYVRANAAKFNIDFDFENTAIHIHVPAGAIPKDGPSAGVTFTTSIISAL
                     SKRPVPANIGMTGEITLRGKVLPIGGLKEKSLAAAQFGIKKIFIPYDNYKNLKDVPAE
                     VKNVVEFVPVHYYDEIFEQIFGAKETKNN"
     CDS             complement(517736..518524)
                     /gene="grpE"
                     /locus_tag="FBJFOEIK_00480"
                     /inference="ab initio prediction:Prodigal:2.6"
                     /inference="protein motif:HAMAP:MF_01151"
                     /codon_start=1
                     /transl_table=4
                     /product="Protein GrpE"
                     /translation="MSQNISKYDYIECIRKINKNEKIEYKGFVGFDLDKNIEKTILEG
                     KQNEKGELVLKIDNEIFKVIIIDFQKTSPKYLEVFAKNQELNENIKKLQLNFLELGEL
                     NEKIKQEKTQQEILFKNQVIELEAKAQSKINEHRQKNDEHLLQQKTELKKYALQDFLE
                     EFIKIYTKYDSALNFAKKSDNIAVNNFAKGFDMLKNDFENLMLDNGIKIIEPKVGDLF
                     DPECQQITESIESKEPSGTILEVKSNGYSLFNRILKPASVIISK"
     CDS             complement(518525..519577)
                     /gene="hrcA"
                     /locus_tag="FBJFOEIK_00481"
                     /inference="ab initio prediction:Prodigal:2.6"
                     /inference="similar to AA sequence:UniProtKB:P30727"
                     /codon_start=1
                     /transl_table=4
                     /product="Heat-inducible transcription repressor HrcA"
                     /translation="MEQNSSNANTNKSLIICNNYDKKLIKYFRYIVEMYIKTGEPVGS
                     KRLVEKFKLSCSSATIRNAMAELEKLGLLEKKHVSGGRIPSSKGLEYYTKNLLYNAKK
                     YFNEKLEDLLSKRRLSINTTLEEAANVVSQMAGFAVVATSNNESELLKSIQLTPLDEE
                     SAVVVIVTSSGNVQNKMFKFESGIELNDLRIAIRLFKERLIDTPLINLAKKTESLAPI
[truncated: 983,666 more chars]
